# Supplementary material for: Activating an Interleukin-4-FLT3-STAT6 axis in Multipotent Progenitors Restores Lymphopoiesis in Inflammation and Aging
Source: Immunity. Author manuscript; Available in PMC 2026 Jul 27. (PMC13404287; doi:10.1016/j.immuni.2026.04.018)
Supplement: Table S1 — DEGs of HSPCs isolated from mice treated with IL-4c versus saline. (Related to Figure 2) [file NIHMS2194208-supplement-Table_S1.xlsx]

## Sheet: Up
Supplementary information, Table S1 DEGs of HSPCs isolated from mice treated with IL-4c versus saline
Up-regualted genes in IL-4c treated HSPCs when compared with saline treated HSPCs
gene_id	gene_name	sampleA	sampleB	baseMeanA	baseMeanB	baseMean	log2FoldChange	lfcSE	stat	pvalue	padj
ENSMUSG00000094006.2	Igkv4-59	HSPC_IL-4c	HSPC_Sal	8193.85	2.16936	4098.01	11.8918	2.79464	4.25521	2.08849e-05	0.00118337
ENSMUSG00000061100.5	Retnla	HSPC_IL-4c	HSPC_Sal	380.195	0	190.097	11.0055	1.26478	8.70146	3.27632e-18	1.42228e-15
ENSMUSG00000074445.4	Sprr2a3	HSPC_IL-4c	HSPC_Sal	3166.47	1.73016	1584.1	10.8851	0.668093	16.2928	1.10969e-59	8.67115e-56
ENSMUSG00000094345.2	Igkv14-126	HSPC_IL-4c	HSPC_Sal	13971.5	9.28889	6990.42	10.5569	2.46575	4.28142	1.85704e-05	0.00108696
ENSMUSG00000076552.3	Igkv4-61	HSPC_IL-4c	HSPC_Sal	734.452	0.723121	367.588	10.0165	2.59755	3.85614	0.000115191	0.00494564
ENSMUSG00000076928.5	Trac	HSPC_IL-4c	HSPC_Sal	183.494	0	91.7471	9.95432	1.27175	7.82724	4.98703e-15	1.7713e-12
ENSMUSG00000044309.8	Apol7c	HSPC_IL-4c	HSPC_Sal	149.237	0	74.6183	9.65675	1.25893	7.67059	1.71201e-14	5.69262e-12
ENSMUSG00000079605.5	Zbtb9	HSPC_IL-4c	HSPC_Sal	142.09	0	71.0452	9.58591	2.37313	4.03935	5.35987e-05	0.00265918
ENSMUSG00000078664.2	Sprr2a1	HSPC_IL-4c	HSPC_Sal	14812.8	21.2543	7417.01	9.45104	0.76965	12.2797	1.16471e-34	1.30814e-31
ENSMUSG00000076609.2	Igkc	HSPC_IL-4c	HSPC_Sal	37984.6	57.2495	19020.9	9.37436	1.98475	4.7232	2.32158e-06	0.000178727
ENSMUSG00000068893.5	Sprr2a2	HSPC_IL-4c	HSPC_Sal	11517.6	18.7234	5768.16	9.27254	0.678304	13.6702	1.52999e-42	3.98513e-39
ENSMUSG00000067149.6	Jchain	HSPC_IL-4c	HSPC_Sal	9198.28	17.4904	4607.88	9.03916	2.15011	4.20404	2.6219e-05	0.00143772
ENSMUSG00000048915.12	Efna5	HSPC_IL-4c	HSPC_Sal	1261.63	2.49473	632.06	8.95922	1.47575	6.07098	1.27131e-09	2.45284e-07
ENSMUSG00000073028.4	Igkv4-71	HSPC_IL-4c	HSPC_Sal	329.182	0.673402	164.928	8.93991	1.47516	6.06028	1.35885e-09	2.5281e-07
ENSMUSG00000024619.8	Cdx1	HSPC_IL-4c	HSPC_Sal	55.4305	0	27.7153	8.22653	1.44555	5.69095	1.26336e-08	1.88035e-06
ENSMUSG00000101483.1	1700016L21Rik	HSPC_IL-4c	HSPC_Sal	52.4932	0	26.2466	8.14916	1.38496	5.88404	4.00361e-09	6.72778e-07
ENSMUSG00000022591.5	Gm9747	HSPC_IL-4c	HSPC_Sal	40.6313	0	20.3156	7.77819	1.53731	5.05962	4.20087e-07	4.12901e-05
ENSMUSG00000055446.5	A630091E08Rik	HSPC_IL-4c	HSPC_Sal	241.506	1.33457	121.42	7.49549	0.824942	9.08608	1.02671e-19	4.71926e-17
ENSMUSG00000004540.7	Psg17	HSPC_IL-4c	HSPC_Sal	30.5071	0	15.2536	7.36574	1.51733	4.85441	1.20747e-06	0.000102357
ENSMUSG00000050092.3	Sprr2b	HSPC_IL-4c	HSPC_Sal	28.3696	0	14.1848	7.26059	1.55386	4.67262	2.97374e-06	0.0002256
ENSMUSG00000076937.3	Iglc2	HSPC_IL-4c	HSPC_Sal	576.736	3.87773	290.307	7.22226	2.15693	3.34841	0.00081278	0.022928
ENSMUSG00000085675.1	Gm12022	HSPC_IL-4c	HSPC_Sal	79.3083	1.00093	40.1546	6.3049	1.14191	5.52139	3.36338e-08	4.61078e-06
ENSMUSG00000024227.14	Pdzph1	HSPC_IL-4c	HSPC_Sal	149.583	2.33549	75.9594	5.99962	1.72459	3.47887	0.000503535	0.0161586
ENSMUSG00000040950.13	Mgl2	HSPC_IL-4c	HSPC_Sal	1459.28	22.9319	741.106	5.9928	1.41979	4.2209	2.43333e-05	0.00136302
ENSMUSG00000105340.5	Gm42878	HSPC_IL-4c	HSPC_Sal	61.8199	1.63073	31.7253	5.22535	1.04924	4.98016	6.35333e-07	5.91011e-05
ENSMUSG00000042357.2	Gjb5	HSPC_IL-4c	HSPC_Sal	219.985	6.33575	113.16	5.11503	0.539045	9.48906	2.33131e-21	1.30121e-18
ENSMUSG00000024680.12	Ms4a2	HSPC_IL-4c	HSPC_Sal	23.8514	0.723121	12.2872	5.11111	1.5627	3.27069	0.00107286	0.028132
ENSMUSG00000040152.8	Thbs1	HSPC_IL-4c	HSPC_Sal	44.8419	1.33457	23.0882	5.06833	1.30408	3.88651	0.000101695	0.0044643
ENSMUSG00000032207.10	Lipc	HSPC_IL-4c	HSPC_Sal	476.127	14.4506	245.289	5.04633	0.356574	14.1523	1.80864e-45	7.06637e-42
ENSMUSG00000050234.7	Gja4	HSPC_IL-4c	HSPC_Sal	20.9814	0.723121	10.8522	4.92572	1.54109	3.19625	0.00139226	0.0339443
ENSMUSG00000111748.1	Gm34885	HSPC_IL-4c	HSPC_Sal	35.3648	1.24737	18.3061	4.78133	1.42202	3.36235	0.000772824	0.0221382
ENSMUSG00000094862.2	Ighv1-56	HSPC_IL-4c	HSPC_Sal	300.029	10.9876	155.508	4.76731	0.447418	10.6552	1.64961e-26	1.43223e-23
ENSMUSG00000028789.16	Azin2	HSPC_IL-4c	HSPC_Sal	1546.26	56.7181	801.491	4.76103	0.326165	14.597	2.9358e-48	1.52936e-44
ENSMUSG00000071713.6	Csf2rb	HSPC_IL-4c	HSPC_Sal	208.379	9.09872	108.739	4.51054	0.947821	4.75885	1.94702e-06	0.000153677
ENSMUSG00000029866.13	Kel	HSPC_IL-4c	HSPC_Sal	52.2177	2.53092	27.3743	4.40826	1.12805	3.90786	9.31174e-05	0.00414546
ENSMUSG00000081515.1	Gm12311	HSPC_IL-4c	HSPC_Sal	20.1972	0.957325	10.5772	4.35906	1.32751	3.28364	0.00102476	0.027376
ENSMUSG00000025746.11	Il6	HSPC_IL-4c	HSPC_Sal	86.9484	4.45298	45.7007	4.25691	0.772829	5.50823	3.62468e-08	4.80976e-06
ENSMUSG00000037736.20	Limch1	HSPC_IL-4c	HSPC_Sal	210.602	11.0679	110.835	4.25231	0.437497	9.71962	2.48697e-22	1.55465e-19
ENSMUSG00000034634.7	Ly6d	HSPC_IL-4c	HSPC_Sal	6624.89	369.698	3497.3	4.16291	0.333683	12.4756	1.01383e-35	1.44038e-32
ENSMUSG00000041329.13	Atp1b2	HSPC_IL-4c	HSPC_Sal	121.212	6.95202	64.082	4.14164	0.723493	5.7245	1.03737e-08	1.58941e-06
ENSMUSG00000031698.14	Mylk3	HSPC_IL-4c	HSPC_Sal	43.1783	2.53092	22.8546	4.13051	1.1905	3.46955	0.000521336	0.0166614
ENSMUSG00000104876.1	Trdc	HSPC_IL-4c	HSPC_Sal	88.2538	5.18567	46.7197	4.07155	0.763652	5.33168	9.73071e-08	1.16085e-05
ENSMUSG00000015396.4	Cd83	HSPC_IL-4c	HSPC_Sal	317.039	19.6371	168.338	4.01062	0.446794	8.97645	2.79649e-19	1.24867e-16
ENSMUSG00000106588.1	Gm17590	HSPC_IL-4c	HSPC_Sal	103.206	6.70127	54.9539	3.92438	0.768189	5.10861	3.24538e-07	3.38125e-05
ENSMUSG00000026012.2	Cd28	HSPC_IL-4c	HSPC_Sal	223.43	15.2003	119.315	3.87075	0.458383	8.44436	3.05727e-17	1.25734e-14
ENSMUSG00000002565.16	Scin	HSPC_IL-4c	HSPC_Sal	52.0418	3.58286	27.8123	3.84392	0.878713	4.37449	1.21715e-05	0.000776393
ENSMUSG00000038903.13	Ccdc68	HSPC_IL-4c	HSPC_Sal	46.8198	3.47601	25.1479	3.77363	0.907151	4.15987	3.18427e-05	0.00169265
ENSMUSG00000027073.5	Prg2	HSPC_IL-4c	HSPC_Sal	160.585	12.1534	86.3691	3.72556	0.834157	4.46627	7.9597e-06	0.000543206
ENSMUSG00000059857.15	Ntng1	HSPC_IL-4c	HSPC_Sal	98.3237	7.47015	52.8969	3.72352	0.730195	5.09935	3.40827e-07	3.45873e-05
ENSMUSG00000039384.8	Dusp10	HSPC_IL-4c	HSPC_Sal	698.374	54.2315	376.303	3.68872	0.337931	10.9156	9.70764e-28	8.92417e-25
ENSMUSG00000024734.8	Zp1	HSPC_IL-4c	HSPC_Sal	86.0431	7.60629	46.8247	3.51129	0.835767	4.20129	2.65402e-05	0.00145025
ENSMUSG00000103439.1	Gm7019	HSPC_IL-4c	HSPC_Sal	257.087	23.2518	140.169	3.45977	0.500864	6.90759	4.92955e-12	1.40071e-09
ENSMUSG00000033981.14	Gria2	HSPC_IL-4c	HSPC_Sal	1355.43	125.663	740.548	3.43357	0.269116	12.7587	2.78796e-37	4.35702e-34
ENSMUSG00000062585.11	Cnr2	HSPC_IL-4c	HSPC_Sal	264.761	24.8979	144.829	3.40251	0.562039	6.05387	1.41407e-09	2.5999e-07
ENSMUSG00000024737.2	Slc15a3	HSPC_IL-4c	HSPC_Sal	68.1881	6.56521	37.3766	3.39302	0.741211	4.57766	4.70199e-06	0.00033863
ENSMUSG00000045007.9	Tubg2	HSPC_IL-4c	HSPC_Sal	63.5132	6.30921	34.9112	3.34753	0.933244	3.58699	0.000334521	0.0117481
ENSMUSG00000105096.1	Gbp10	HSPC_IL-4c	HSPC_Sal	249.345	28.2769	138.811	3.13986	0.709414	4.42599	9.60009e-06	0.000634598
ENSMUSG00000037224.15	Zfyve28	HSPC_IL-4c	HSPC_Sal	31.5882	3.72245	17.6553	3.09077	1.00285	3.08199	0.00205619	0.04571
ENSMUSG00000036067.12	Slc2a6	HSPC_IL-4c	HSPC_Sal	71.3042	8.4921	39.8981	3.07458	0.913603	3.36534	0.000764496	0.0220276
ENSMUSG00000028793.15	Rnf19b	HSPC_IL-4c	HSPC_Sal	1303.11	158.491	730.802	3.04019	0.364291	8.34549	7.09201e-17	2.77085e-14
ENSMUSG00000094689.1	Ighv1-81	HSPC_IL-4c	HSPC_Sal	886.861	109.961	498.411	3.01111	0.415153	7.25303	4.07555e-13	1.27385e-10
ENSMUSG00000028701.4	Lurap1	HSPC_IL-4c	HSPC_Sal	1076.51	135.633	606.072	2.98877	0.243401	12.2792	1.17187e-34	1.30814e-31
ENSMUSG00000035472.14	Slc25a21	HSPC_IL-4c	HSPC_Sal	92.1353	12.2371	52.1862	2.91807	0.609368	4.78869	1.67873e-06	0.000135233
ENSMUSG00000026069.15	Il1rl1	HSPC_IL-4c	HSPC_Sal	92.2696	12.2834	52.2765	2.91585	0.611872	4.76546	1.8842e-06	0.000150236
ENSMUSG00000066363.12	Serpina3f	HSPC_IL-4c	HSPC_Sal	1936.85	257.743	1097.3	2.90929	0.284498	10.2261	1.51575e-24	1.18441e-21
ENSMUSG00000036353.13	P2ry12	HSPC_IL-4c	HSPC_Sal	372.996	49.7776	211.387	2.90503	0.371585	7.81795	5.36888e-15	1.86455e-12
ENSMUSG00000022762.18	Ncam2	HSPC_IL-4c	HSPC_Sal	42.2378	5.63098	23.9344	2.90123	0.747584	3.88082	0.000104106	0.00454462
ENSMUSG00000026380.10	Tfcp2l1	HSPC_IL-4c	HSPC_Sal	416.785	57.126	236.955	2.86755	0.468319	6.12307	9.17886e-10	1.83907e-07
ENSMUSG00000002006.12	Pdzd4	HSPC_IL-4c	HSPC_Sal	70.5848	9.85933	40.2221	2.83117	0.619996	4.56644	4.96079e-06	0.000352438
ENSMUSG00000036928.14	Stag3	HSPC_IL-4c	HSPC_Sal	106.096	15.7642	60.93	2.75009	0.730247	3.76598	0.000165899	0.00666497
ENSMUSG00000014547.10	Wdfy2	HSPC_IL-4c	HSPC_Sal	3206.31	487.403	1846.85	2.71851	0.161984	16.7826	3.27071e-63	5.11146e-59
ENSMUSG00000031162.14	Gata1	HSPC_IL-4c	HSPC_Sal	319.956	48.8544	184.405	2.71418	0.395005	6.87126	6.36372e-12	1.77593e-09
ENSMUSG00000041449.16	Serpina3h	HSPC_IL-4c	HSPC_Sal	519.425	79.6289	299.527	2.70216	0.282091	9.57904	9.79518e-22	5.66959e-19
ENSMUSG00000042367.12	Gjb3	HSPC_IL-4c	HSPC_Sal	347.687	53.4181	200.552	2.69936	0.400393	6.74178	1.5646e-11	4.21578e-09
ENSMUSG00000038515.10	Grtp1	HSPC_IL-4c	HSPC_Sal	183.483	28.9387	106.211	2.66739	0.401964	6.63589	3.22561e-11	8.13062e-09
ENSMUSG00000085894.1	Gm15832	HSPC_IL-4c	HSPC_Sal	176.297	27.7816	102.039	2.66284	0.658497	4.04381	5.25896e-05	0.00261742
ENSMUSG00000023926.8	Rhag	HSPC_IL-4c	HSPC_Sal	129.161	21.0751	75.1181	2.62063	0.498351	5.25859	1.45161e-07	1.65589e-05
ENSMUSG00000023995.12	Tspo2	HSPC_IL-4c	HSPC_Sal	165.897	28.0507	96.974	2.56309	0.446918	5.73503	9.74929e-09	1.53901e-06
ENSMUSG00000089809.9	Rasgef1b	HSPC_IL-4c	HSPC_Sal	836.785	143.287	490.036	2.54579	0.209589	12.1466	5.9787e-34	6.229e-31
ENSMUSG00000096020.2	Ighv1-75	HSPC_IL-4c	HSPC_Sal	518.347	89.6881	304.018	2.53194	0.274361	9.22848	2.74487e-20	1.4299e-17
ENSMUSG00000026656.15	Fcgr2b	HSPC_IL-4c	HSPC_Sal	1937.93	345.934	1141.93	2.48707	0.211626	11.7521	6.88478e-32	6.72471e-29
ENSMUSG00000059005.13	Hnrnpa3	HSPC_IL-4c	HSPC_Sal	598.474	107.46	352.967	2.47839	0.495917	4.99759	5.80515e-07	5.49836e-05
ENSMUSG00000026018.12	Ica1l	HSPC_IL-4c	HSPC_Sal	44.6087	8.20551	26.4071	2.45141	0.706342	3.47057	0.000519354	0.0166321
ENSMUSG00000057058.16	Skap1	HSPC_IL-4c	HSPC_Sal	130.978	24.4437	77.7109	2.42434	0.72119	3.36159	0.000774963	0.0221382
ENSMUSG00000041481.17	Serpina3g	HSPC_IL-4c	HSPC_Sal	39530	7405.68	23467.8	2.41617	0.196677	12.285	1.0908e-34	1.30814e-31
ENSMUSG00000032578.7	Cish	HSPC_IL-4c	HSPC_Sal	1403.4	263.269	833.336	2.41313	0.240281	10.043	9.8674e-24	7.00945e-21
ENSMUSG00000024610.15	Cd74	HSPC_IL-4c	HSPC_Sal	32575.1	6229.35	19402.2	2.38656	0.284424	8.39085	4.82641e-17	1.93403e-14
ENSMUSG00000024353.5	Mzb1	HSPC_IL-4c	HSPC_Sal	281.717	54.0942	167.906	2.37842	0.479202	4.96329	6.93075e-07	6.33414e-05
ENSMUSG00000021453.2	Gadd45g	HSPC_IL-4c	HSPC_Sal	667.1	131.923	399.512	2.33766	0.421772	5.54248	2.98221e-08	4.12442e-06
ENSMUSG00000050335.17	Lgals3	HSPC_IL-4c	HSPC_Sal	359.353	71.1627	215.258	2.3365	0.413623	5.64886	1.61519e-08	2.38134e-06
ENSMUSG00000061878.16	Sphk1	HSPC_IL-4c	HSPC_Sal	58.2685	11.6493	34.9589	2.31189	0.698616	3.30924	0.000935486	0.0253408
ENSMUSG00000022584.14	Ly6c2	HSPC_IL-4c	HSPC_Sal	196.768	39.9796	118.374	2.30285	0.705807	3.26272	0.00110348	0.028584
ENSMUSG00000051022.7	Hs3st1	HSPC_IL-4c	HSPC_Sal	220.333	44.7594	132.546	2.29741	0.519134	4.42546	9.62373e-06	0.000634598
ENSMUSG00000020300.14	Cpeb4	HSPC_IL-4c	HSPC_Sal	192.943	39.6269	116.285	2.28253	0.571635	3.99298	6.52491e-05	0.00315519
ENSMUSG00000004655.5	Aqp1	HSPC_IL-4c	HSPC_Sal	245.637	51.2821	148.46	2.25922	0.338477	6.67464	2.47837e-11	6.45532e-09
ENSMUSG00000112129.1	Pbld1	HSPC_IL-4c	HSPC_Sal	156.202	32.5791	94.3904	2.25575	0.630033	3.58036	0.00034312	0.0119162
ENSMUSG00000028825.7	Rhd	HSPC_IL-4c	HSPC_Sal	191.471	40.6231	116.047	2.23845	0.60932	3.67369	0.000239077	0.00909075
ENSMUSG00000102313.1	Ighv1-62-1	HSPC_IL-4c	HSPC_Sal	162.285	34.5697	98.4273	2.23126	0.410063	5.44127	5.29019e-08	6.72155e-06
ENSMUSG00000048911.15	Rnf24	HSPC_IL-4c	HSPC_Sal	153.459	32.7712	93.115	2.22624	0.698448	3.18741	0.00143553	0.0346747
ENSMUSG00000066026.14	Dhrs3	HSPC_IL-4c	HSPC_Sal	3621.65	777.444	2199.55	2.21953	0.157176	14.1213	2.80705e-45	8.77372e-42
ENSMUSG00000027204.13	Fbn1	HSPC_IL-4c	HSPC_Sal	154.922	33.6498	94.2858	2.20435	0.416702	5.28999	1.2232e-07	1.43731e-05
ENSMUSG00000037336.14	Mfsd2b	HSPC_IL-4c	HSPC_Sal	233.584	51.4234	142.504	2.18728	0.470216	4.65165	3.29293e-06	0.000247413
ENSMUSG00000034855.13	Cxcl10	HSPC_IL-4c	HSPC_Sal	275.423	60.906	168.165	2.17821	0.636982	3.41958	0.00062718	0.0190128
ENSMUSG00000026778.13	Prkcq	HSPC_IL-4c	HSPC_Sal	2571.54	570.581	1571.06	2.17179	0.235832	9.20907	3.28974e-20	1.60663e-17
ENSMUSG00000037300.19	Ttc13	HSPC_IL-4c	HSPC_Sal	4880.97	1093.15	2987.06	2.15876	0.163581	13.1969	9.14074e-40	2.04074e-36
ENSMUSG00000084279.1	Gm13232	HSPC_IL-4c	HSPC_Sal	110.387	24.6938	67.5402	2.15658	0.606731	3.55443	0.000378799	0.0128136
ENSMUSG00000110235.1	Gm5086	HSPC_IL-4c	HSPC_Sal	96.6342	22.1066	59.3704	2.13204	0.585525	3.64125	0.000271323	0.0101199
ENSMUSG00000094940.1	Ighv1-84	HSPC_IL-4c	HSPC_Sal	110.202	26.0667	68.1343	2.08443	0.46233	4.50852	6.52799e-06	0.000453784
ENSMUSG00000020689.4	Itgb3	HSPC_IL-4c	HSPC_Sal	193.186	45.6259	119.406	2.08109	0.397772	5.23185	1.67819e-07	1.88682e-05
ENSMUSG00000001986.16	Gria3	HSPC_IL-4c	HSPC_Sal	1909.13	463.518	1186.32	2.04117	0.273791	7.45524	8.9705e-14	2.86104e-11
ENSMUSG00000036295.5	Lrrn3	HSPC_IL-4c	HSPC_Sal	189.08	46.1452	117.613	2.04041	0.479526	4.25506	2.0899e-05	0.00118337
ENSMUSG00000037846.18	Rtkn2	HSPC_IL-4c	HSPC_Sal	203.632	50.3487	126.991	2.01736	0.362902	5.55897	2.71366e-08	3.78652e-06
ENSMUSG00000021901.10	Bap1	HSPC_IL-4c	HSPC_Sal	297.901	73.6502	185.776	2.01568	0.638764	3.1556	0.0016017	0.0378761
ENSMUSG00000022885.16	St6gal1	HSPC_IL-4c	HSPC_Sal	117.705	29.0971	73.4013	2.01273	0.582727	3.45399	0.00055236	0.0173688
ENSMUSG00000103168.1	Gm30948	HSPC_IL-4c	HSPC_Sal	165.971	41.4879	103.729	2.00234	0.550053	3.64026	0.000272359	0.0101308
ENSMUSG00000019889.10	Ptprk	HSPC_IL-4c	HSPC_Sal	71.8104	17.8965	44.8535	2.00167	0.538448	3.71747	0.000201227	0.00776486
ENSMUSG00000054191.9	Klf1	HSPC_IL-4c	HSPC_Sal	628.793	158.727	393.76	1.98469	0.316559	6.26955	3.62083e-10	7.75155e-08
ENSMUSG00000113949.1	Scamp4	HSPC_IL-4c	HSPC_Sal	644.742	164.969	404.855	1.96549	0.412201	4.76827	1.85811e-06	0.000148915
ENSMUSG00000084133.1	Gm12856	HSPC_IL-4c	HSPC_Sal	131.597	33.908	82.7524	1.95883	0.548195	3.57323	0.0003526	0.0121643
ENSMUSG00000102332.1	Gm19331	HSPC_IL-4c	HSPC_Sal	873.828	226.969	550.399	1.94449	0.193786	10.0342	1.0784e-23	7.32752e-21
ENSMUSG00000005803.14	Sqor	HSPC_IL-4c	HSPC_Sal	1779.41	462.455	1120.93	1.94389	0.209976	9.25768	2.08913e-20	1.12582e-17
ENSMUSG00000024620.11	Pdgfrb	HSPC_IL-4c	HSPC_Sal	656.8	171.402	414.101	1.93756	0.212122	9.13418	6.5904e-20	3.12105e-17
ENSMUSG00000073008.11	Gpr174	HSPC_IL-4c	HSPC_Sal	101.354	26.4671	63.9104	1.93628	0.596679	3.24509	0.00117413	0.0296435
ENSMUSG00000062300.14	Nectin2	HSPC_IL-4c	HSPC_Sal	60.2525	15.7551	38.0038	1.92859	0.599032	3.21951	0.00128408	0.0319232
ENSMUSG00000096452.2	Ighv1-77	HSPC_IL-4c	HSPC_Sal	1672.05	457.509	1064.78	1.87038	0.193294	9.67636	3.80008e-22	2.28414e-19
ENSMUSG00000059498.13	Fcgr3	HSPC_IL-4c	HSPC_Sal	352.814	96.7925	224.803	1.86743	0.423273	4.41188	1.02478e-05	0.000667301
ENSMUSG00000039264.9	Gimap3	HSPC_IL-4c	HSPC_Sal	125.469	34.6887	80.0788	1.85098	0.564416	3.27945	0.00104008	0.0275966
ENSMUSG00000028073.15	Pear1	HSPC_IL-4c	HSPC_Sal	394.651	109.465	252.058	1.84885	0.350236	5.27889	1.29969e-07	1.51578e-05
ENSMUSG00000030929.17	Eri2	HSPC_IL-4c	HSPC_Sal	467.905	129.903	298.904	1.84634	0.384233	4.80527	1.54545e-06	0.00012779
ENSMUSG00000036306.13	Lzts1	HSPC_IL-4c	HSPC_Sal	322.112	89.9183	206.015	1.84197	0.373648	4.92969	8.23608e-07	7.31327e-05
ENSMUSG00000034282.3	Evpl	HSPC_IL-4c	HSPC_Sal	100.814	28.261	64.5373	1.83067	0.519962	3.52078	0.000430273	0.0141863
ENSMUSG00000100459.6	Gm5833	HSPC_IL-4c	HSPC_Sal	59.046	16.8991	37.9725	1.80212	0.559779	3.21934	0.00128485	0.0319232
ENSMUSG00000028792.14	Ak2	HSPC_IL-4c	HSPC_Sal	9468.2	2747.78	6107.99	1.78465	0.135506	13.1703	1.30125e-39	2.54198e-36
ENSMUSG00000031997.9	Trpc6	HSPC_IL-4c	HSPC_Sal	358.349	104.746	231.548	1.77339	0.406574	4.36179	1.29004e-05	0.00081954
ENSMUSG00000046311.13	Zfp62	HSPC_IL-4c	HSPC_Sal	1468.26	432.386	950.323	1.76358	0.275824	6.39385	1.61761e-10	3.66378e-08
ENSMUSG00000026866.16	Kynu	HSPC_IL-4c	HSPC_Sal	369.637	110.207	239.922	1.74622	0.458993	3.80446	0.000142116	0.0058141
ENSMUSG00000029554.15	Mad1l1	HSPC_IL-4c	HSPC_Sal	914.037	274.103	594.07	1.73744	0.261774	6.63719	3.1973e-11	8.13062e-09
ENSMUSG00000079481.11	Nhsl2	HSPC_IL-4c	HSPC_Sal	197.637	59.3079	128.472	1.73577	0.322415	5.38366	7.29876e-08	8.9815e-06
ENSMUSG00000029298.15	Gbp9	HSPC_IL-4c	HSPC_Sal	376.267	113.842	245.055	1.72365	0.451934	3.81393	0.000136773	0.00565473
ENSMUSG00000094075.1	Ighv1-80	HSPC_IL-4c	HSPC_Sal	91.7775	27.8684	59.823	1.72308	0.516958	3.33312	0.000858778	0.023966
ENSMUSG00000044854.7	1700056E22Rik	HSPC_IL-4c	HSPC_Sal	115.91	35.1524	75.5312	1.7215	0.492137	3.49802	0.000468732	0.0152294
ENSMUSG00000085723.2	Gm15915	HSPC_IL-4c	HSPC_Sal	382.916	117.115	250.015	1.7119	0.34313	4.98907	6.0672e-07	5.67774e-05
ENSMUSG00000027002.13	Nckap1	HSPC_IL-4c	HSPC_Sal	162.888	50.012	106.45	1.70641	0.542695	3.14433	0.00166467	0.0390037
ENSMUSG00000029001.15	Fbxo44	HSPC_IL-4c	HSPC_Sal	180.249	55.3424	117.796	1.70235	0.331245	5.13925	2.75836e-07	2.97294e-05
ENSMUSG00000068129.5	Cst7	HSPC_IL-4c	HSPC_Sal	5606.39	1734.15	3670.27	1.69299	0.245016	6.90971	4.85638e-12	1.40071e-09
ENSMUSG00000048852.13	Gm12185	HSPC_IL-4c	HSPC_Sal	589.74	184.29	387.015	1.67652	0.323694	5.17934	2.22676e-07	2.46807e-05
ENSMUSG00000094502.5	Ighv1-69	HSPC_IL-4c	HSPC_Sal	148.817	46.7497	97.7832	1.67193	0.466602	3.58321	0.0003394	0.0118264
ENSMUSG00000000732.9	Icosl	HSPC_IL-4c	HSPC_Sal	249.048	78.5165	163.782	1.66571	0.406458	4.0981	4.16549e-05	0.00215557
ENSMUSG00000035828.11	Pim3	HSPC_IL-4c	HSPC_Sal	284.421	89.6157	187.018	1.66561	0.324985	5.12519	2.97245e-07	3.12258e-05
ENSMUSG00000030283.7	St8sia1	HSPC_IL-4c	HSPC_Sal	206.993	65.1765	136.085	1.66497	0.338059	4.9251	8.43186e-07	7.44481e-05
ENSMUSG00000090942.1	F830016B08Rik	HSPC_IL-4c	HSPC_Sal	496.691	157.404	327.048	1.65699	0.420873	3.93702	8.24985e-05	0.00379202
ENSMUSG00000074170.5	Plekhf1	HSPC_IL-4c	HSPC_Sal	369.438	117.859	243.649	1.64585	0.289021	5.69457	1.23685e-08	1.85861e-06
ENSMUSG00000017009.3	Sdc4	HSPC_IL-4c	HSPC_Sal	675.146	216.127	445.636	1.64225	0.283793	5.78678	7.17481e-09	1.15596e-06
ENSMUSG00000071076.6	Jund	HSPC_IL-4c	HSPC_Sal	1405.63	450.389	928.009	1.64098	0.286538	5.72692	1.0227e-08	1.58941e-06
ENSMUSG00000052609.9	Plekhg3	HSPC_IL-4c	HSPC_Sal	131.356	42.144	86.7498	1.63961	0.379479	4.32068	1.5555e-05	0.000949587
ENSMUSG00000030077.11	Chl1	HSPC_IL-4c	HSPC_Sal	155.642	50.3185	102.98	1.63291	0.492608	3.31482	0.000917033	0.0250565
ENSMUSG00000029530.16	Ccr9	HSPC_IL-4c	HSPC_Sal	767.308	248.092	507.7	1.62747	0.258389	6.29852	3.00496e-10	6.52242e-08
ENSMUSG00000095127.2	Ighv1-82	HSPC_IL-4c	HSPC_Sal	580.078	187.99	384.034	1.62739	0.261025	6.23463	4.52851e-10	9.56372e-08
ENSMUSG00000036330.12	Slc18a1	HSPC_IL-4c	HSPC_Sal	408.542	132.784	270.663	1.61982	0.395965	4.09081	4.29867e-05	0.00219541
ENSMUSG00000054072.12	Iigp1	HSPC_IL-4c	HSPC_Sal	4853.49	1590.14	3221.82	1.60975	0.321416	5.00831	5.49098e-07	5.26461e-05
ENSMUSG00000022102.13	Dok2	HSPC_IL-4c	HSPC_Sal	1849.56	616.252	1232.9	1.58505	0.26791	5.91636	3.29154e-09	5.65277e-07
ENSMUSG00000022799.4	Arhgap31	HSPC_IL-4c	HSPC_Sal	401.118	135.514	268.316	1.5649	0.311162	5.02921	4.92513e-07	4.75123e-05
ENSMUSG00000048012.19	Zfp473	HSPC_IL-4c	HSPC_Sal	86.8236	29.8157	58.3196	1.54266	0.448873	3.43674	0.000588768	0.0183292
ENSMUSG00000021485.14	Mxd3	HSPC_IL-4c	HSPC_Sal	608.197	209.988	409.092	1.53469	0.342081	4.48633	7.24603e-06	0.000501066
ENSMUSG00000031557.16	Plekha2	HSPC_IL-4c	HSPC_Sal	864.978	299.423	582.201	1.53064	0.389073	3.93408	8.35175e-05	0.00379966
ENSMUSG00000117810.1	Gm8934	HSPC_IL-4c	HSPC_Sal	717.455	249.503	483.479	1.52405	0.372671	4.08954	4.32223e-05	0.00220025
ENSMUSG00000030867.7	Plk1	HSPC_IL-4c	HSPC_Sal	789.691	276.072	532.882	1.51774	0.301129	5.04017	4.6513e-07	4.51494e-05
ENSMUSG00000022508.5	Bcl6	HSPC_IL-4c	HSPC_Sal	116.377	40.6948	78.5357	1.51404	0.473439	3.19795	0.00138406	0.0337971
ENSMUSG00000056091.12	St3gal5	HSPC_IL-4c	HSPC_Sal	234.384	82.2104	158.297	1.51077	0.298156	5.06705	4.04024e-07	4.02172e-05
ENSMUSG00000020486.19	Septin4	HSPC_IL-4c	HSPC_Sal	338.045	118.694	228.369	1.50827	0.276787	5.44919	5.06003e-08	6.53539e-06
ENSMUSG00000051235.10	Gen1	HSPC_IL-4c	HSPC_Sal	295.64	104.14	199.89	1.50504	0.312402	4.81763	1.45274e-06	0.000120763
ENSMUSG00000034764.15	1700006J14Rik	HSPC_IL-4c	HSPC_Sal	182.037	64.3341	123.186	1.50264	0.486311	3.08987	0.00200245	0.0448986
ENSMUSG00000110791.1	Gm47508	HSPC_IL-4c	HSPC_Sal	182.24	64.6802	123.46	1.49421	0.345726	4.32195	1.54655e-05	0.00094782
ENSMUSG00000019194.15	Scn1b	HSPC_IL-4c	HSPC_Sal	200.647	71.4457	136.047	1.48613	0.413616	3.59301	0.000326881	0.011635
ENSMUSG00000076617.9	Ighm	HSPC_IL-4c	HSPC_Sal	17735	6337.42	12036.2	1.48462	0.251518	5.90262	3.5777e-09	6.07742e-07
ENSMUSG00000064267.13	Hvcn1	HSPC_IL-4c	HSPC_Sal	144.877	52.0537	98.4655	1.47769	0.431813	3.42207	0.000621469	0.0190023
ENSMUSG00000026748.13	Plxdc2	HSPC_IL-4c	HSPC_Sal	623.917	224.086	424.002	1.47591	0.297496	4.96112	7.00891e-07	6.36833e-05
ENSMUSG00000073862.4	Gm5600	HSPC_IL-4c	HSPC_Sal	155.307	56.39	105.848	1.46465	0.434649	3.36973	0.000752415	0.0217755
ENSMUSG00000039315.15	Clnk	HSPC_IL-4c	HSPC_Sal	876.924	317.683	597.303	1.46424	0.224533	6.52125	6.97228e-11	1.65095e-08
ENSMUSG00000024511.15	Rab27b	HSPC_IL-4c	HSPC_Sal	400.066	146.163	273.115	1.45486	0.325223	4.47341	7.69829e-06	0.00052767
ENSMUSG00000026672.11	Optn	HSPC_IL-4c	HSPC_Sal	400.636	147.663	274.149	1.44014	0.28058	5.13275	2.85539e-07	3.05644e-05
ENSMUSG00000002808.7	Epdr1	HSPC_IL-4c	HSPC_Sal	201.074	74.6688	137.871	1.4279	0.332985	4.28819	1.80135e-05	0.00106635
ENSMUSG00000068744.12	Psrc1	HSPC_IL-4c	HSPC_Sal	710.2	264.046	487.123	1.4274	0.235233	6.06801	1.29505e-09	2.46818e-07
ENSMUSG00000020882.17	Cacnb1	HSPC_IL-4c	HSPC_Sal	89.1341	33.3816	61.2579	1.41906	0.430038	3.29984	0.000967394	0.0260214
ENSMUSG00000044201.10	Cdc25c	HSPC_IL-4c	HSPC_Sal	693.256	262.194	477.725	1.40406	0.267225	5.25421	1.48658e-07	1.6835e-05
ENSMUSG00000022657.9	Cd96	HSPC_IL-4c	HSPC_Sal	2765.45	1052.42	1908.93	1.39342	0.161701	8.61721	6.86027e-18	2.89763e-15
ENSMUSG00000005986.16	Ankrd13d	HSPC_IL-4c	HSPC_Sal	156.765	59.8412	108.303	1.38932	0.362458	3.83306	0.000126558	0.00531679
ENSMUSG00000054115.11	Skp2	HSPC_IL-4c	HSPC_Sal	584.742	224.158	404.45	1.38309	0.268827	5.14492	2.67638e-07	2.90462e-05
ENSMUSG00000025372.16	Baiap2	HSPC_IL-4c	HSPC_Sal	490.155	188.425	339.29	1.37724	0.286875	4.80085	1.57993e-06	0.000129954
ENSMUSG00000094124.5	Ighv1-74	HSPC_IL-4c	HSPC_Sal	302.435	118.757	210.596	1.35078	0.377005	3.58292	0.000339778	0.0118264
ENSMUSG00000028634.17	Hivep3	HSPC_IL-4c	HSPC_Sal	1454.64	570.167	1012.4	1.35047	0.178352	7.57196	3.67642e-14	1.19698e-11
ENSMUSG00000048376.6	F2r	HSPC_IL-4c	HSPC_Sal	761.774	301.106	531.44	1.33768	0.242436	5.51766	3.43536e-08	4.66851e-06
ENSMUSG00000022092.11	Ppp3cc	HSPC_IL-4c	HSPC_Sal	1065.82	424.157	744.986	1.32849	0.203518	6.52763	6.68182e-11	1.60651e-08
ENSMUSG00000020484.19	Xbp1	HSPC_IL-4c	HSPC_Sal	2986.95	1193.42	2090.18	1.32311	0.218208	6.06352	1.33171e-09	2.50746e-07
ENSMUSG00000093896.2	Ighv1-76	HSPC_IL-4c	HSPC_Sal	405.576	162.59	284.083	1.31894	0.27797	4.74489	2.08616e-06	0.000162202
ENSMUSG00000090608.1	Gm17200	HSPC_IL-4c	HSPC_Sal	491.565	197.733	344.649	1.31388	0.228737	5.74404	9.24424e-09	1.47417e-06
ENSMUSG00000030729.17	Pgm2l1	HSPC_IL-4c	HSPC_Sal	1847.78	746.074	1296.93	1.30785	0.160273	8.16013	3.34669e-16	1.24529e-13
ENSMUSG00000054693.14	Adam10	HSPC_IL-4c	HSPC_Sal	5797.73	2341.71	4069.72	1.30775	0.334615	3.90822	9.29774e-05	0.00414546
ENSMUSG00000026815.14	Gfi1b	HSPC_IL-4c	HSPC_Sal	942.729	380.642	661.685	1.30725	0.30663	4.26329	2.01437e-05	0.00116165
ENSMUSG00000073555.1	Gm4951	HSPC_IL-4c	HSPC_Sal	1593.36	644.968	1119.16	1.30455	0.332964	3.91798	8.92941e-05	0.00399853
ENSMUSG00000105757.1	Ighv1-83	HSPC_IL-4c	HSPC_Sal	204.628	83.2401	143.934	1.29981	0.308541	4.21277	2.52261e-05	0.00139305
ENSMUSG00000044712.15	Slc38a6	HSPC_IL-4c	HSPC_Sal	161.005	65.6667	113.336	1.29137	0.357202	3.61524	0.000300072	0.0109313
ENSMUSG00000039117.16	Taf4	HSPC_IL-4c	HSPC_Sal	878.616	361.385	620	1.28105	0.201418	6.36015	2.01562e-10	4.50002e-08
ENSMUSG00000078922.9	Tgtp1	HSPC_IL-4c	HSPC_Sal	37436.3	15411.5	26423.9	1.28041	0.223623	5.72578	1.02962e-08	1.58941e-06
ENSMUSG00000006782.16	Cnp	HSPC_IL-4c	HSPC_Sal	1791.39	737.681	1264.53	1.27952	0.181458	7.05135	1.77184e-12	5.32508e-10
ENSMUSG00000051627.3	H1f4	HSPC_IL-4c	HSPC_Sal	1049.72	437.14	743.428	1.26383	0.35166	3.59389	0.000325782	0.011624
ENSMUSG00000078853.8	Igtp	HSPC_IL-4c	HSPC_Sal	3517.35	1473.11	2495.23	1.25555	0.305498	4.10986	3.95895e-05	0.00206925
ENSMUSG00000116220.1	A430088P11Rik	HSPC_IL-4c	HSPC_Sal	202.654	85.3201	143.987	1.24869	0.324168	3.85199	0.000117163	0.0050028
ENSMUSG00000023243.9	Kcnk5	HSPC_IL-4c	HSPC_Sal	349.645	147.47	248.557	1.24497	0.351903	3.53784	0.000403418	0.0135002
ENSMUSG00000048442.15	Smim5	HSPC_IL-4c	HSPC_Sal	675.843	285.116	480.48	1.24373	0.253489	4.90642	9.27526e-07	8.09797e-05
ENSMUSG00000034792.8	Gna15	HSPC_IL-4c	HSPC_Sal	1398.17	591.248	994.707	1.24077	0.225161	5.51059	3.57634e-08	4.80976e-06
ENSMUSG00000094248.1	Hist1h2ao	HSPC_IL-4c	HSPC_Sal	35393.4	15105.2	25249.3	1.22841	0.157748	7.78718	6.85212e-15	2.32793e-12
ENSMUSG00000018570.17	2810408A11Rik	HSPC_IL-4c	HSPC_Sal	574.389	245.132	409.761	1.22795	0.240488	5.10609	3.289e-07	3.40401e-05
ENSMUSG00000095457.3	Gm8989	HSPC_IL-4c	HSPC_Sal	319.185	136.318	227.752	1.22728	0.39746	3.0878	0.00201644	0.045119
ENSMUSG00000038379.15	Ttk	HSPC_IL-4c	HSPC_Sal	778.441	336.93	557.686	1.20909	0.268188	4.50835	6.53324e-06	0.000453784
ENSMUSG00000009894.15	Snap47	HSPC_IL-4c	HSPC_Sal	1261.98	548.271	905.125	1.20296	0.153175	7.85349	4.04604e-15	1.4705e-12
ENSMUSG00000032386.15	Trip4	HSPC_IL-4c	HSPC_Sal	661.216	288.566	474.891	1.19576	0.223179	5.35783	8.42275e-08	1.02837e-05
ENSMUSG00000078921.3	Tgtp2	HSPC_IL-4c	HSPC_Sal	43125.1	18860.4	30992.7	1.19316	0.220794	5.40393	6.51975e-08	8.15125e-06
ENSMUSG00000080076.4	H2ac14	HSPC_IL-4c	HSPC_Sal	673.043	297.302	485.172	1.17966	0.297497	3.9653	7.33044e-05	0.0034197
ENSMUSG00000023051.11	Tarbp2	HSPC_IL-4c	HSPC_Sal	507.665	223.924	365.795	1.17943	0.303775	3.88259	0.000103349	0.00452419
ENSMUSG00000026104.14	Stat1	HSPC_IL-4c	HSPC_Sal	5046.15	2229.55	3637.85	1.17834	0.216457	5.44374	5.21739e-08	6.6834e-06
ENSMUSG00000006705.13	Pknox1	HSPC_IL-4c	HSPC_Sal	461.356	205.249	333.303	1.17021	0.262948	4.45034	8.57335e-06	0.000580019
ENSMUSG00000006398.15	Cdc20	HSPC_IL-4c	HSPC_Sal	2784.75	1237.23	2010.99	1.17007	0.217193	5.38725	7.15426e-08	8.87355e-06
ENSMUSG00000026879.14	Gsn	HSPC_IL-4c	HSPC_Sal	522.244	232.04	377.142	1.16927	0.270402	4.3242	1.5309e-05	0.000941922
ENSMUSG00000022545.13	Ercc4	HSPC_IL-4c	HSPC_Sal	316.372	140.805	228.588	1.16769	0.335199	3.48358	0.000494755	0.0159423
ENSMUSG00000005470.8	Asf1b	HSPC_IL-4c	HSPC_Sal	4101.75	1830.31	2966.03	1.16416	0.126248	9.22123	2.93705e-20	1.48065e-17
ENSMUSG00000003779.16	Kif20a	HSPC_IL-4c	HSPC_Sal	735.441	328.957	532.199	1.16162	0.217711	5.33561	9.52246e-08	1.14475e-05
ENSMUSG00000039208.15	Metrnl	HSPC_IL-4c	HSPC_Sal	723.415	325.914	524.664	1.14902	0.239804	4.79151	1.6553e-06	0.000134036
ENSMUSG00000038963.15	Slco4a1	HSPC_IL-4c	HSPC_Sal	522.836	237.412	380.124	1.13883	0.219197	5.19547	2.04207e-07	2.27953e-05
ENSMUSG00000020601.8	Trib2	HSPC_IL-4c	HSPC_Sal	213.425	97.5777	155.501	1.12909	0.309986	3.6424	0.00027011	0.0101199
ENSMUSG00000023345.17	Poc1a	HSPC_IL-4c	HSPC_Sal	604.675	277.759	441.217	1.12382	0.254564	4.4147	1.01152e-05	0.000661426
ENSMUSG00000039908.14	Slc26a11	HSPC_IL-4c	HSPC_Sal	255.861	117.987	186.924	1.1167	0.331154	3.37215	0.000745825	0.0216721
ENSMUSG00000031072.14	LTO1	HSPC_IL-4c	HSPC_Sal	226.746	104.671	165.708	1.11553	0.276356	4.03659	5.42338e-05	0.00268217
ENSMUSG00000026779.6	Mastl	HSPC_IL-4c	HSPC_Sal	615.206	285.542	450.374	1.1068	0.25875	4.27747	1.89027e-05	0.00109412
ENSMUSG00000079037.9	Prnp	HSPC_IL-4c	HSPC_Sal	220.465	102.425	161.445	1.10467	0.338606	3.2624	0.00110473	0.028584
ENSMUSG00000043154.15	Ppp2r3a	HSPC_IL-4c	HSPC_Sal	1336.51	622.062	979.284	1.10377	0.168838	6.53747	6.25673e-11	1.52782e-08
ENSMUSG00000042029.7	Ncapg2	HSPC_IL-4c	HSPC_Sal	1042.45	486.789	764.62	1.09952	0.338533	3.24791	0.00116256	0.0295227
ENSMUSG00000022587.14	Ly6e	HSPC_IL-4c	HSPC_Sal	41117.5	19261.3	30189.4	1.09402	0.300271	3.64345	0.000269008	0.0101059
ENSMUSG00000079445.3	B3gnt7	HSPC_IL-4c	HSPC_Sal	194.808	91.3771	143.093	1.09101	0.342575	3.18474	0.00144884	0.0348883
ENSMUSG00000027654.2	Fam83d	HSPC_IL-4c	HSPC_Sal	273.082	129.088	201.085	1.08259	0.2888	3.74858	0.000177842	0.00698319
ENSMUSG00000033272.12	Slc35a4	HSPC_IL-4c	HSPC_Sal	984.08	465.273	724.677	1.08033	0.218803	4.93744	7.91532e-07	7.06861e-05
ENSMUSG00000001517.14	Foxm1	HSPC_IL-4c	HSPC_Sal	386.472	182.867	284.669	1.0795	0.264286	4.08459	4.41539e-05	0.00223313
ENSMUSG00000062526.4	Mppe1	HSPC_IL-4c	HSPC_Sal	1413.47	669.09	1041.28	1.07857	0.170524	6.32501	2.53217e-10	5.57362e-08
ENSMUSG00000098934.1	Gm18853	HSPC_IL-4c	HSPC_Sal	574.372	272.703	423.537	1.0745	0.334103	3.21607	0.00129959	0.0322381
ENSMUSG00000078762.10	Haus5	HSPC_IL-4c	HSPC_Sal	583.022	277.594	430.308	1.06968	0.322967	3.31205	0.000926143	0.0252596
ENSMUSG00000023015.14	Racgap1	HSPC_IL-4c	HSPC_Sal	1767.46	842.793	1305.12	1.06892	0.159201	6.71429	1.88979e-11	5.0057e-09
ENSMUSG00000027496.15	Aurka	HSPC_IL-4c	HSPC_Sal	2489.05	1190.32	1839.68	1.06421	0.153202	6.94643	3.74637e-12	1.10468e-09
ENSMUSG00000027306.15	Nusap1	HSPC_IL-4c	HSPC_Sal	5696.47	2730.25	4213.36	1.06123	0.225798	4.69989	2.60306e-06	0.000198442
ENSMUSG00000020808.3	Pimreg	HSPC_IL-4c	HSPC_Sal	1376.94	660.41	1018.67	1.06056	0.209027	5.0738	3.89943e-07	3.90643e-05
ENSMUSG00000020492.11	Ska2	HSPC_IL-4c	HSPC_Sal	2118.81	1019.64	1569.23	1.05534	0.233445	4.5207	6.16351e-06	0.000431943
ENSMUSG00000019773.7	Fbxo5	HSPC_IL-4c	HSPC_Sal	2768.89	1338.57	2053.73	1.04892	0.179978	5.82804	5.60836e-09	9.22605e-07
ENSMUSG00000021965.3	Ska3	HSPC_IL-4c	HSPC_Sal	916.136	443.617	679.876	1.04708	0.236878	4.42032	9.8557e-06	0.000647163
ENSMUSG00000048327.6	Ckap2l	HSPC_IL-4c	HSPC_Sal	1962.52	951.58	1457.05	1.04494	0.195347	5.34913	8.83756e-08	1.07065e-05
ENSMUSG00000030677.8	Kif22	HSPC_IL-4c	HSPC_Sal	1881.7	912.954	1397.33	1.04348	0.167937	6.2135	5.18175e-10	1.07974e-07
ENSMUSG00000059920.9	4930453N24Rik	HSPC_IL-4c	HSPC_Sal	1545.96	750.797	1148.38	1.0424	0.189256	5.50789	3.63164e-08	4.80976e-06
ENSMUSG00000029838.11	Ptn	HSPC_IL-4c	HSPC_Sal	245.768	119.789	182.779	1.03809	0.319622	3.24785	0.0011628	0.0295227
ENSMUSG00000033088.19	Triobp	HSPC_IL-4c	HSPC_Sal	679.182	331.462	505.322	1.03526	0.269	3.84856	0.000118814	0.00505945
ENSMUSG00000030672.12	Mylpf	HSPC_IL-4c	HSPC_Sal	394.578	192.707	293.643	1.03471	0.267993	3.86094	0.000112951	0.0048628
ENSMUSG00000051378.10	Kif18b	HSPC_IL-4c	HSPC_Sal	263.523	129.431	196.477	1.02693	0.285669	3.59484	0.000324591	0.011608
ENSMUSG00000049932.3	H2ax	HSPC_IL-4c	HSPC_Sal	6143.04	3020.48	4581.76	1.02425	0.144338	7.09615	1.28279e-12	3.93088e-10
ENSMUSG00000066643.12	Wdr35	HSPC_IL-4c	HSPC_Sal	244.502	120.403	182.452	1.02362	0.310353	3.29825	0.000972901	0.0261246
ENSMUSG00000021003.10	Galc	HSPC_IL-4c	HSPC_Sal	458.256	225.537	341.896	1.02114	0.245741	4.15536	3.24771e-05	0.0017147
ENSMUSG00000026289.15	Atg16l1	HSPC_IL-4c	HSPC_Sal	421.01	207.744	314.377	1.01884	0.249323	4.08644	4.38036e-05	0.00222261
ENSMUSG00000074802.11	Gas2l3	HSPC_IL-4c	HSPC_Sal	625.411	309.072	467.241	1.01779	0.232633	4.37509	1.21381e-05	0.000776393
ENSMUSG00000032579.14	Hemk1	HSPC_IL-4c	HSPC_Sal	357.89	176.989	267.439	1.01498	0.303818	3.34077	0.000835479	0.0235259
ENSMUSG00000005699.16	Pard6a	HSPC_IL-4c	HSPC_Sal	377.003	187.546	282.274	1.00628	0.290534	3.46356	0.000533079	0.0169673
ENSMUSG00000036356.15	Csgalnact1	HSPC_IL-4c	HSPC_Sal	1252.31	624.551	938.43	1.00428	0.166602	6.02798	1.66022e-09	3.01696e-07
ENSMUSG00000036214.14	Znrd1as	HSPC_IL-4c	HSPC_Sal	207.668	103.552	155.61	1.00282	0.321514	3.11907	0.00181424	0.0415123

## Sheet: Down
Supplementary information, Table S1 DEGs of HSPCs isolated from mice treated with IL-4c versus saline
Down-regualted genes in IL-4c treated HSPCs when compared with saline treated HSPCs
gene_id	gene_name	sampleA	sampleB	baseMeanA	baseMeanB	baseMean	log2FoldChange	lfcSE	stat	pvalue	padj
ENSMUSG00000102657.1	Gm37899	HSPC_IL-4c	HSPC_Sal	0	34.7699	17.385	-7.5934	1.54898	-4.90221	9.47654e-07	8.22774e-05
ENSMUSG00000020656.16	Grhl1	HSPC_IL-4c	HSPC_Sal	0	32.9118	16.4559	-7.51505	1.50242	-5.00195	5.67525e-07	5.4081e-05
ENSMUSG00000025804.5	Ccr1	HSPC_IL-4c	HSPC_Sal	0	23.5071	11.7536	-7.0295	1.7608	-3.99222	6.5457e-05	0.00315519
ENSMUSG00000097656.1	Gm26712	HSPC_IL-4c	HSPC_Sal	2.30707	295.71	149.009	-7.00567	1.62591	-4.30877	1.64164e-05	0.000990564
ENSMUSG00000022803.12	Popdc2	HSPC_IL-4c	HSPC_Sal	0	18.4788	9.23939	-6.68219	1.69954	-3.93177	8.43213e-05	0.00381963
ENSMUSG00000023084.11	Lrrc71	HSPC_IL-4c	HSPC_Sal	1.56795	59.5521	30.56	-5.21908	1.09702	-4.7575	1.96005e-06	0.000153928
ENSMUSG00000049396.6	Gemin4	HSPC_IL-4c	HSPC_Sal	9.74027	305.216	157.478	-4.97341	1.26797	-3.92234	8.76925e-05	0.00394945
ENSMUSG00000062038.5	Gm10108	HSPC_IL-4c	HSPC_Sal	30.2256	948.528	489.377	-4.97082	0.381155	-13.0415	7.10615e-39	1.23394e-35
ENSMUSG00000113258.1	Gm7446	HSPC_IL-4c	HSPC_Sal	3.90384	87.1574	45.5306	-4.47938	1.20369	-3.72139	0.000198132	0.00766437
ENSMUSG00000029417.9	Cxcl9	HSPC_IL-4c	HSPC_Sal	3.14226	53.5427	28.3425	-4.07574	1.17816	-3.4594	0.000541374	0.0171614
ENSMUSG00000044176.12	Spink10	HSPC_IL-4c	HSPC_Sal	2.52145	37.7937	20.1576	-3.88451	0.980233	-3.96285	7.40617e-05	0.00344475
ENSMUSG00000090737.1	Gm6788	HSPC_IL-4c	HSPC_Sal	9.96103	99.7904	54.8757	-3.32874	0.953079	-3.49262	0.000478303	0.015476
ENSMUSG00000107277.1	Gm10461	HSPC_IL-4c	HSPC_Sal	12.3481	109.209	60.7788	-3.14412	0.611	-5.14586	2.66292e-07	2.90462e-05
ENSMUSG00000026580.16	Selp	HSPC_IL-4c	HSPC_Sal	13.42	116.655	65.0376	-3.1132	0.674638	-4.61463	3.93801e-06	0.000288936
ENSMUSG00000031139.16	Mcf2	HSPC_IL-4c	HSPC_Sal	5.51972	38.4753	21.9975	-2.79883	0.779752	-3.58939	0.000331455	0.0117346
ENSMUSG00000069792.5	Wfdc17	HSPC_IL-4c	HSPC_Sal	3635.15	24375.2	14005.2	-2.74534	0.272146	-10.0878	6.25858e-24	4.65758e-21
ENSMUSG00000104982.1	Gm32554	HSPC_IL-4c	HSPC_Sal	57.3438	367.676	212.51	-2.68024	0.478604	-5.60013	2.14187e-08	3.04301e-06
ENSMUSG00000045441.5	Gprin3	HSPC_IL-4c	HSPC_Sal	12.3896	77.0178	44.7037	-2.63737	0.54719	-4.81984	1.43672e-06	0.00012007
ENSMUSG00000041235.12	Chd7	HSPC_IL-4c	HSPC_Sal	6.08925	37.4674	21.7783	-2.61476	0.785915	-3.32702	0.0008778	0.0242199
ENSMUSG00000111356.1	Rpl32l	HSPC_IL-4c	HSPC_Sal	43.22	254.756	148.988	-2.55937	0.589384	-4.34245	1.40906e-05	0.00088083
ENSMUSG00000079137.3	Rpl27-ps1	HSPC_IL-4c	HSPC_Sal	20.431	118.564	69.4976	-2.53596	0.644501	-3.93477	8.32763e-05	0.00379966
ENSMUSG00000073640.3	Rpl27-ps3	HSPC_IL-4c	HSPC_Sal	36.123	207.027	121.575	-2.5171	0.545414	-4.61502	3.93057e-06	0.000288936
ENSMUSG00000033149.17	Phldb2	HSPC_IL-4c	HSPC_Sal	9.59621	54.3005	31.9484	-2.49537	0.729507	-3.42063	0.00062477	0.0190128
ENSMUSG00000086862.1	Gm13546	HSPC_IL-4c	HSPC_Sal	11.6697	63.4088	37.5393	-2.44728	0.733485	-3.33651	0.00084837	0.0237179
ENSMUSG00000040918.12	Slc19a2	HSPC_IL-4c	HSPC_Sal	18.4503	100.129	59.2896	-2.43557	0.68119	-3.57546	0.000349612	0.0120879
ENSMUSG00000091028.1	Gm10722	HSPC_IL-4c	HSPC_Sal	64.3481	340.806	202.577	-2.40341	0.640133	-3.75455	0.000173653	0.00686459
ENSMUSG00000051747.15	Ttn	HSPC_IL-4c	HSPC_Sal	11.5833	57.5594	34.5714	-2.31805	0.669705	-3.4613	0.00053757	0.0170755
ENSMUSG00000035493.10	Tgfbi	HSPC_IL-4c	HSPC_Sal	54.6558	269.835	162.245	-2.3014	0.338051	-6.80786	9.90634e-12	2.71608e-09
ENSMUSG00000105705.1	AC174780.1	HSPC_IL-4c	HSPC_Sal	68.9364	304.655	186.796	-2.14467	0.46585	-4.60378	4.14882e-06	0.00030298
ENSMUSG00000117611.1	Gm35229	HSPC_IL-4c	HSPC_Sal	10.4794	45.1473	27.8134	-2.11024	0.658097	-3.20658	0.00134322	0.033058
ENSMUSG00000021185.16	Dglucy	HSPC_IL-4c	HSPC_Sal	28.152	120.116	74.1342	-2.09279	0.513092	-4.07878	4.52724e-05	0.00227497
ENSMUSG00000113255.1	Tes3-ps	HSPC_IL-4c	HSPC_Sal	145.377	608.597	376.987	-2.06611	0.52704	-3.92021	8.84733e-05	0.00397316
ENSMUSG00000034587.8	8430429K09Rik	HSPC_IL-4c	HSPC_Sal	58.7775	236.008	147.393	-2.00811	0.381853	-5.25885	1.44956e-07	1.65589e-05
ENSMUSG00000003882.5	Il7r	HSPC_IL-4c	HSPC_Sal	114.815	450.693	282.754	-1.97293	0.360959	-5.4658	4.60812e-08	6.05174e-06
ENSMUSG00000026581.14	Sell	HSPC_IL-4c	HSPC_Sal	1083.35	4111.07	2597.21	-1.92397	0.310424	-6.19787	5.7234e-10	1.17691e-07
ENSMUSG00000060703.12	Cd302	HSPC_IL-4c	HSPC_Sal	99.3001	369.339	234.32	-1.89332	0.315811	-5.99512	2.03338e-09	3.6111e-07
ENSMUSG00000090214.8	Gm15657	HSPC_IL-4c	HSPC_Sal	297.153	1083.1	690.129	-1.86555	0.344766	-5.41106	6.26541e-08	7.89644e-06
ENSMUSG00000031342.17	Gpm6b	HSPC_IL-4c	HSPC_Sal	17.0455	61.0851	39.0653	-1.84394	0.565791	-3.25905	0.00111787	0.0286865
ENSMUSG00000026315.13	Serpinb8	HSPC_IL-4c	HSPC_Sal	23.8067	84.4863	54.1465	-1.82912	0.507484	-3.6043	0.000313	0.0113172
ENSMUSG00000054404.13	Slfn5	HSPC_IL-4c	HSPC_Sal	70.2612	246.663	158.462	-1.81403	0.458683	-3.95487	7.65765e-05	0.00354064
ENSMUSG00000110958.1	Gm33332	HSPC_IL-4c	HSPC_Sal	45.1011	158.434	101.767	-1.81001	0.475853	-3.80371	0.000142545	0.00581643
ENSMUSG00000009628.14	Tex15	HSPC_IL-4c	HSPC_Sal	19.8134	69.0446	44.429	-1.80161	0.558976	-3.22305	0.00126831	0.0316633
ENSMUSG00000069255.13	Dusp22	HSPC_IL-4c	HSPC_Sal	80.7788	273.579	177.179	-1.75895	0.380663	-4.62075	3.82359e-06	0.000283199
ENSMUSG00000000983.13	Wfdc18	HSPC_IL-4c	HSPC_Sal	555.877	1877.64	1216.76	-1.7563	0.302682	-5.80244	6.53561e-09	1.06394e-06
ENSMUSG00000055093.10	Gm8430	HSPC_IL-4c	HSPC_Sal	1581.88	5343.56	3462.72	-1.75597	0.271512	-6.46738	9.97168e-11	2.29173e-08
ENSMUSG00000028362.2	Tnfsf8	HSPC_IL-4c	HSPC_Sal	40.4359	131.87	86.1529	-1.70271	0.426568	-3.99165	6.56154e-05	0.00315519
ENSMUSG00000027173.7	Depdc7	HSPC_IL-4c	HSPC_Sal	38.1642	119.271	78.7177	-1.64878	0.492376	-3.34863	0.000812135	0.022928
ENSMUSG00000059325.14	Hopx	HSPC_IL-4c	HSPC_Sal	36.161	111.638	73.8997	-1.62463	0.437949	-3.70964	0.000207555	0.00796969
ENSMUSG00000030474.9	Siglece	HSPC_IL-4c	HSPC_Sal	35.8027	105.591	70.6971	-1.56383	0.437922	-3.57102	0.000355588	0.0122398
ENSMUSG00000114241.1	Gm30108	HSPC_IL-4c	HSPC_Sal	51.9778	153.469	102.723	-1.56035	0.409092	-3.81418	0.000136633	0.00565473
ENSMUSG00000031309.15	Rps6ka3	HSPC_IL-4c	HSPC_Sal	271.117	777.714	524.416	-1.52037	0.32079	-4.73944	2.14307e-06	0.000165801
ENSMUSG00000020785.17	Camkk1	HSPC_IL-4c	HSPC_Sal	50.327	143.187	96.7572	-1.50907	0.416445	-3.62371	0.000290412	0.0106289
ENSMUSG00000032860.5	P2ry2	HSPC_IL-4c	HSPC_Sal	38.6026	109.99	74.2965	-1.50887	0.418997	-3.60114	0.000316821	0.0113562
ENSMUSG00000110902.1	Gm33104	HSPC_IL-4c	HSPC_Sal	62.918	177.75	120.334	-1.49856	0.392544	-3.81756	0.000134779	0.00561551
ENSMUSG00000039656.17	Rxrb	HSPC_IL-4c	HSPC_Sal	93.6137	260.218	176.916	-1.47478	0.405728	-3.63489	0.000278095	0.0102744
ENSMUSG00000060950.12	Trmt61a	HSPC_IL-4c	HSPC_Sal	57.4593	157.754	107.607	-1.45679	0.361638	-4.0283	5.61806e-05	0.00276969
ENSMUSG00000022824.12	Muc13	HSPC_IL-4c	HSPC_Sal	1167.11	3202.33	2184.72	-1.45617	0.23772	-6.12558	9.0351e-10	1.83377e-07
ENSMUSG00000063018.6	2010204K13Rik	HSPC_IL-4c	HSPC_Sal	336.617	909.856	623.237	-1.43407	0.255903	-5.60397	2.09494e-08	3.02302e-06
ENSMUSG00000033356.3	Pus7l	HSPC_IL-4c	HSPC_Sal	134.773	364.148	249.461	-1.43285	0.280794	-5.10285	3.3458e-07	3.41963e-05
ENSMUSG00000106943.2	Dancr	HSPC_IL-4c	HSPC_Sal	194.763	522.377	358.57	-1.42352	0.237947	-5.98253	2.19701e-09	3.85784e-07
ENSMUSG00000040329.14	Il7	HSPC_IL-4c	HSPC_Sal	36.0075	96.3412	66.1743	-1.41871	0.419099	-3.38514	0.000711413	0.0209773
ENSMUSG00000004789.10	Dlst	HSPC_IL-4c	HSPC_Sal	168.486	442.684	305.585	-1.39355	0.360316	-3.86758	0.00010992	0.00474538
ENSMUSG00000053175.17	Bcl3	HSPC_IL-4c	HSPC_Sal	111.194	291.765	201.48	-1.39221	0.444144	-3.13458	0.00172098	0.0398452
ENSMUSG00000034612.7	Chst11	HSPC_IL-4c	HSPC_Sal	96.7146	253.39	175.053	-1.38873	0.349695	-3.97127	7.1491e-05	0.00336524
ENSMUSG00000064065.15	Ipcef1	HSPC_IL-4c	HSPC_Sal	89.6139	228.902	159.258	-1.35402	0.353852	-3.82653	0.000129962	0.00544514
ENSMUSG00000116561.1	Gm18335	HSPC_IL-4c	HSPC_Sal	90.3274	228.756	159.542	-1.33821	0.413061	-3.23974	0.0011964	0.030157
ENSMUSG00000017679.16	Ttpal	HSPC_IL-4c	HSPC_Sal	123.392	306.887	215.14	-1.3155	0.431131	-3.05128	0.00227867	0.0496667
ENSMUSG00000079442.12	St6galnac4	HSPC_IL-4c	HSPC_Sal	235.419	578.223	406.821	-1.29701	0.282662	-4.58855	4.46345e-06	0.000322939
ENSMUSG00000057729.12	Prtn3	HSPC_IL-4c	HSPC_Sal	1885.72	4631	3258.36	-1.29608	0.251272	-5.15808	2.49501e-07	2.74592e-05
ENSMUSG00000112220.1	Gm36208	HSPC_IL-4c	HSPC_Sal	60.5853	148.593	104.589	-1.29212	0.410141	-3.15043	0.00163028	0.0383706
ENSMUSG00000038214.15	Bend3	HSPC_IL-4c	HSPC_Sal	43.9016	106.615	75.258	-1.28099	0.403814	-3.17222	0.00151279	0.0361497
ENSMUSG00000037922.13	Bank1	HSPC_IL-4c	HSPC_Sal	69.2666	166.078	117.672	-1.26145	0.354401	-3.55938	0.000371727	0.012629
ENSMUSG00000025144.17	Cenpx	HSPC_IL-4c	HSPC_Sal	1705.2	4059.68	2882.44	-1.25137	0.128002	-9.77623	1.42421e-22	9.27399e-20
ENSMUSG00000073226.9	Gm10482	HSPC_IL-4c	HSPC_Sal	169.977	402.368	286.173	-1.2435	0.25038	-4.96643	6.81956e-07	6.26918e-05
ENSMUSG00000070348.5	Ccnd1	HSPC_IL-4c	HSPC_Sal	197.641	467.445	332.543	-1.24169	0.259022	-4.79375	1.63692e-06	0.000133936
ENSMUSG00000044258.10	Ctla2a	HSPC_IL-4c	HSPC_Sal	5235.33	12231.9	8733.6	-1.22428	0.11935	-10.2578	1.09131e-24	8.97631e-22
ENSMUSG00000083041.2	Gmfg-ps	HSPC_IL-4c	HSPC_Sal	189.822	436.768	313.295	-1.20108	0.343634	-3.49522	0.000473669	0.0153579
ENSMUSG00000030725.4	Lipt2	HSPC_IL-4c	HSPC_Sal	365.496	833.001	599.249	-1.18791	0.217984	-5.44955	5.04986e-08	6.53539e-06
ENSMUSG00000083716.4	Gm13436	HSPC_IL-4c	HSPC_Sal	508.704	1158.18	833.44	-1.18721	0.384513	-3.08756	0.00201806	0.045119
ENSMUSG00000117869.1	Snhg4	HSPC_IL-4c	HSPC_Sal	192.949	435.355	314.152	-1.17464	0.306279	-3.83521	0.00012546	0.00528486
ENSMUSG00000022419.16	Deptor	HSPC_IL-4c	HSPC_Sal	131.237	294.417	212.827	-1.16567	0.293129	-3.97662	6.99004e-05	0.00330835
ENSMUSG00000015355.13	Cd48	HSPC_IL-4c	HSPC_Sal	5651.25	12631.3	9141.29	-1.16032	0.24213	-4.79215	1.65006e-06	0.000134036
ENSMUSG00000008496.19	Pou2f2	HSPC_IL-4c	HSPC_Sal	136.661	304.609	220.635	-1.1569	0.298345	-3.87773	0.000105436	0.00458984
ENSMUSG00000030579.10	Tyrobp	HSPC_IL-4c	HSPC_Sal	790.761	1755.09	1272.93	-1.15019	0.268783	-4.27927	1.87506e-05	0.00108935
ENSMUSG00000078713.8	Tomm5	HSPC_IL-4c	HSPC_Sal	2980.3	6613.88	4797.09	-1.14992	0.277747	-4.14017	3.47048e-05	0.00182615
ENSMUSG00000054320.16	Lrrc36	HSPC_IL-4c	HSPC_Sal	61.7691	135.664	98.7163	-1.13416	0.357762	-3.17016	0.00152353	0.0362952
ENSMUSG00000030091.17	Nup210	HSPC_IL-4c	HSPC_Sal	475.52	1042.04	758.779	-1.13221	0.285896	-3.96021	7.4883e-05	0.00347261
ENSMUSG00000114784.1	Gm47754	HSPC_IL-4c	HSPC_Sal	460.062	1000.86	730.462	-1.12126	0.263958	-4.24786	2.15824e-05	0.00121765
ENSMUSG00000021290.6	Atp5mpl	HSPC_IL-4c	HSPC_Sal	3352.44	7274.54	5313.49	-1.11754	0.198502	-5.62988	1.80333e-08	2.63388e-06
ENSMUSG00000082171.1	Rpl27-ps2	HSPC_IL-4c	HSPC_Sal	172.646	373.671	273.158	-1.11336	0.297215	-3.74599	0.000179687	0.00703796
ENSMUSG00000070111.4	Gm10286	HSPC_IL-4c	HSPC_Sal	75.7396	163.534	119.637	-1.11118	0.363183	-3.05955	0.0022167	0.0487238
ENSMUSG00000072568.4	Lratd2	HSPC_IL-4c	HSPC_Sal	172.636	371.17	271.903	-1.10313	0.265282	-4.15832	3.20593e-05	0.00169838
ENSMUSG00000117380.1	E430002N23Rik	HSPC_IL-4c	HSPC_Sal	117.789	251.728	184.758	-1.09405	0.332435	-3.29102	0.000998237	0.0267131
ENSMUSG00000075254.12	Heg1	HSPC_IL-4c	HSPC_Sal	444.738	946.959	695.848	-1.09049	0.332796	-3.27675	0.00105008	0.0278146
ENSMUSG00000083567.3	Gm11451	HSPC_IL-4c	HSPC_Sal	327.84	689.07	508.455	-1.07081	0.234229	-4.57164	4.83931e-06	0.000346921
ENSMUSG00000045763.8	Basp1	HSPC_IL-4c	HSPC_Sal	243.346	508.829	376.088	-1.06497	0.209105	-5.09297	3.52489e-07	3.55399e-05
ENSMUSG00000048960.13	Prex2	HSPC_IL-4c	HSPC_Sal	129.977	271.608	200.793	-1.06332	0.340683	-3.12115	0.00180145	0.0413137
ENSMUSG00000025491.14	Ifitm1	HSPC_IL-4c	HSPC_Sal	20516.7	42839.5	31678.1	-1.06214	0.214836	-4.94394	7.65579e-07	6.87613e-05
ENSMUSG00000002342.17	Tmem161a	HSPC_IL-4c	HSPC_Sal	87.6558	183.028	135.342	-1.06102	0.314073	-3.37824	0.000729504	0.0213897
ENSMUSG00000039167.12	Adgrl4	HSPC_IL-4c	HSPC_Sal	6546.57	13501.4	10024	-1.04425	0.126434	-8.25926	1.46578e-16	5.58711e-14
ENSMUSG00000071637.5	Cebpd	HSPC_IL-4c	HSPC_Sal	117.104	240.863	178.983	-1.04136	0.339915	-3.06358	0.00218706	0.048208
ENSMUSG00000037275.14	Gemin5	HSPC_IL-4c	HSPC_Sal	193.246	397.025	295.136	-1.03755	0.246266	-4.21312	2.51865e-05	0.00139305
ENSMUSG00000054418.6	2900041M22Rik	HSPC_IL-4c	HSPC_Sal	76.005	155.882	115.943	-1.03666	0.333942	-3.10433	0.00190711	0.0431323
ENSMUSG00000106847.1	Peg13	HSPC_IL-4c	HSPC_Sal	304.888	622.181	463.535	-1.0299	0.262526	-3.92304	8.7437e-05	0.00394932
ENSMUSG00000010751.15	Tnfrsf22	HSPC_IL-4c	HSPC_Sal	141.058	286.784	213.921	-1.02477	0.320128	-3.20112	0.00136893	0.0335324
ENSMUSG00000073412.6	Lst1	HSPC_IL-4c	HSPC_Sal	1267.75	2577.51	1922.63	-1.02334	0.237143	-4.3153	1.59389e-05	0.000965476
ENSMUSG00000038370.6	Pcp4l1	HSPC_IL-4c	HSPC_Sal	833.481	1683.76	1258.62	-1.01472	0.223744	-4.53519	5.75504e-06	0.000405134
