# Supplementary material for: Activating an Interleukin-4-FLT3-STAT6 axis in Multipotent Progenitors Restores Lymphopoiesis in Inflammation and Aging
Source: Immunity. Author manuscript; Available in PMC 2026 Jul 27. (PMC13404287; doi:10.1016/j.immuni.2026.04.018)
Supplement: Table S2 — DEGs of HSPCs isolated from Stat6−/− mice versus WT mice. (Related to Figure 2) [file NIHMS2194208-supplement-Table_S2.xlsx]

## Sheet: Up
Supplementary information, Table S2 DEGs of HSPCs isolated from STAT6-KO mice versus WT mice
Up-regualted genes in STAT6-KO HSPCs when compared with WT HSPCs
gene_id	gene_name	sampleA	sampleB	baseMeanA	baseMeanB	baseMean	log2FoldChange	lfcSE	stat	pvalue	padj
ENSMUSG00000090467.3	Gm4613	HSPC_STAT6KO	HSPC_WT	1708.88	0	854.442	13.1667	1.5446	8.52436	1.53655e-17	2.67547e-14
ENSMUSG00000117811.1	Gm29677	HSPC_STAT6KO	HSPC_WT	40.7161	0	20.3581	7.77529	1.68886	4.60388	4.14686e-06	0.000755646
ENSMUSG00000025202.8	Scd3	HSPC_STAT6KO	HSPC_WT	25.7143	0	12.8571	7.11216	1.58602	4.48429	7.31587e-06	0.00118678
ENSMUSG00000092243.8	Gm7030	HSPC_STAT6KO	HSPC_WT	24.2402	0	12.1201	7.02764	2.11809	3.31792	0.000906907	0.037499
ENSMUSG00000102051.1	Ly6a2	HSPC_STAT6KO	HSPC_WT	20.556	0	10.278	6.78774	1.85794	3.65338	0.000258814	0.0154216
ENSMUSG00000024680.12	Ms4a2	HSPC_STAT6KO	HSPC_WT	34.7224	0.722184	17.7223	5.65873	1.39619	4.05299	5.05665e-05	0.00477366
ENSMUSG00000027360.5	Hdc	HSPC_STAT6KO	HSPC_WT	71.9997	2.65619	37.328	4.7505	0.834468	5.69285	1.24939e-08	4.44983e-06
ENSMUSG00000031698.14	Mylk3	HSPC_STAT6KO	HSPC_WT	48.8162	2.52765	25.6719	4.306	1.20772	3.5654	0.000363307	0.0199259
ENSMUSG00000029866.13	Kel	HSPC_STAT6KO	HSPC_WT	42.7139	2.52765	22.6208	4.11352	1.19302	3.44799	0.000564767	0.0271835
ENSMUSG00000041329.13	Atp1b2	HSPC_STAT6KO	HSPC_WT	112.544	6.973	59.7587	4.02089	1.07322	3.74658	0.000179262	0.0116083
ENSMUSG00000026064.16	Ptp4a1	HSPC_STAT6KO	HSPC_WT	1348.76	86.4291	717.596	3.96415	0.272156	14.5657	4.63927e-48	7.27019e-44
ENSMUSG00000008843.4	Cldn13	HSPC_STAT6KO	HSPC_WT	133.444	9.13834	71.291	3.87092	0.870202	4.4483	8.65516e-06	0.00134292
ENSMUSG00000039109.16	F13a1	HSPC_STAT6KO	HSPC_WT	91.6915	6.36425	49.0279	3.84645	0.577549	6.65995	2.73912e-11	1.78853e-08
ENSMUSG00000025977.15	Boll	HSPC_STAT6KO	HSPC_WT	27.6688	1.98051	14.8247	3.79241	1.105	3.43205	0.000599047	0.0279395
ENSMUSG00000035042.2	Ccl5	HSPC_STAT6KO	HSPC_WT	498.014	40.6544	269.334	3.61177	0.405807	8.9002	5.57463e-19	1.7472e-15
ENSMUSG00000059005.13	Hnrnpa3	HSPC_STAT6KO	HSPC_WT	1266.86	107.97	687.413	3.55292	0.75453	4.70879	2.49195e-06	0.00050716
ENSMUSG00000003166.20	Dgcr2	HSPC_STAT6KO	HSPC_WT	203.149	17.8507	110.5	3.51063	0.912687	3.84647	0.000119831	0.00871705
ENSMUSG00000035472.14	Slc25a21	HSPC_STAT6KO	HSPC_WT	127.908	12.294	70.1012	3.38538	0.633955	5.3401	9.28976e-08	2.85451e-05
ENSMUSG00000097274.2	Gm47512	HSPC_STAT6KO	HSPC_WT	29.7847	3.01402	16.3994	3.30149	0.91755	3.59816	0.000320473	0.0181961
ENSMUSG00000023926.8	Rhag	HSPC_STAT6KO	HSPC_WT	196.249	21.1524	108.701	3.21892	0.507632	6.34104	2.28214e-10	1.27726e-07
ENSMUSG00000003545.3	Fosb	HSPC_STAT6KO	HSPC_WT	655.655	70.7013	363.178	3.21122	0.529865	6.06045	1.35744e-09	5.59802e-07
ENSMUSG00000024143.15	Rhoq	HSPC_STAT6KO	HSPC_WT	269.698	29.4106	149.554	3.19786	0.760771	4.20345	2.6288e-05	0.00288779
ENSMUSG00000067608.5	Pcna-ps2	HSPC_STAT6KO	HSPC_WT	363.986	41.5455	202.766	3.1311	0.705077	4.44079	8.9629e-06	0.00136367
ENSMUSG00000021250.13	Fos	HSPC_STAT6KO	HSPC_WT	5058.76	663.341	2861.05	2.9309	0.342662	8.55333	1.19585e-17	2.34252e-14
ENSMUSG00000107476.3	Zfp862-ps	HSPC_STAT6KO	HSPC_WT	330.876	45.8745	188.375	2.85247	0.525129	5.43194	5.57442e-08	1.81993e-05
ENSMUSG00000024190.7	Dusp1	HSPC_STAT6KO	HSPC_WT	4922.08	684.645	2803.36	2.84577	0.83188	3.42089	0.000624156	0.0286837
ENSMUSG00000031162.14	Gata1	HSPC_STAT6KO	HSPC_WT	340.172	49.0657	194.619	2.79738	0.369382	7.57313	3.64324e-14	4.07809e-11
ENSMUSG00000053279.8	Aldh1a1	HSPC_STAT6KO	HSPC_WT	300.535	43.4025	171.969	2.78955	0.36375	7.66888	1.735e-14	2.09148e-11
ENSMUSG00000023995.12	Tspo2	HSPC_STAT6KO	HSPC_WT	193.982	28.1846	111.083	2.78279	0.569942	4.88259	1.04702e-06	0.000241293
ENSMUSG00000026069.15	Il1rl1	HSPC_STAT6KO	HSPC_WT	82.8594	12.3286	47.594	2.75726	0.55482	4.96964	6.70788e-07	0.000165365
ENSMUSG00000045954.7	Cavin2	HSPC_STAT6KO	HSPC_WT	238.102	35.8848	136.993	2.72939	0.457243	5.96924	2.38361e-09	9.57782e-07
ENSMUSG00000037013.17	Ss18	HSPC_STAT6KO	HSPC_WT	1508.23	229.734	868.981	2.71335	0.324697	8.35656	6.45716e-17	1.0119e-13
ENSMUSG00000028825.7	Rhd	HSPC_STAT6KO	HSPC_WT	224.543	40.789	132.666	2.4626	0.73923	3.3313	0.000864422	0.035932
ENSMUSG00000022584.14	Ly6c2	HSPC_STAT6KO	HSPC_WT	216.579	40.0426	128.311	2.43888	0.658089	3.706	0.000210562	0.013197
ENSMUSG00000028073.15	Pear1	HSPC_STAT6KO	HSPC_WT	519.054	110.129	314.591	2.23603	0.349752	6.39319	1.62461e-10	9.79201e-08
ENSMUSG00000031877.9	Ces2g	HSPC_STAT6KO	HSPC_WT	341.635	74.0272	207.831	2.20886	0.573693	3.85025	0.000117998	0.00868141
ENSMUSG00000022629.17	Kif21a	HSPC_STAT6KO	HSPC_WT	95.9002	20.8627	58.3814	2.20648	0.584564	3.77457	0.000160284	0.0108267
ENSMUSG00000104925.1	Gm43061	HSPC_STAT6KO	HSPC_WT	89.0825	20.5898	54.8362	2.10947	0.603484	3.49549	0.000473197	0.0240056
ENSMUSG00000111497.1	Gm38431	HSPC_STAT6KO	HSPC_WT	329.708	77.2114	203.46	2.09444	0.593412	3.52948	0.000416379	0.021678
ENSMUSG00000054191.9	Klf1	HSPC_STAT6KO	HSPC_WT	679.528	159.563	419.546	2.08977	0.388593	5.37778	7.54097e-08	2.36349e-05
ENSMUSG00000040435.12	Ppp1r15a	HSPC_STAT6KO	HSPC_WT	1281.46	306.464	793.962	2.06346	0.348149	5.92696	3.086e-09	1.17953e-06
ENSMUSG00000037336.14	Mfsd2b	HSPC_STAT6KO	HSPC_WT	209.066	51.5753	130.321	2.02234	0.486122	4.16015	3.18043e-05	0.0033676
ENSMUSG00000108181.1	C030015A19Rik	HSPC_STAT6KO	HSPC_WT	73.1791	18.2853	45.7322	2.00156	0.560084	3.57368	0.000351997	0.0194917
ENSMUSG00000020893.17	Per1	HSPC_STAT6KO	HSPC_WT	292.578	73.6178	183.098	1.98745	0.413579	4.80549	1.54375e-06	0.000340733
ENSMUSG00000086167.3	Gm13827	HSPC_STAT6KO	HSPC_WT	205.792	53.2728	129.532	1.95004	0.591405	3.2973	0.000976194	0.0396319
ENSMUSG00000006235.6	Epor	HSPC_STAT6KO	HSPC_WT	105.641	27.5347	66.5876	1.93974	0.566722	3.42274	0.000619934	0.0286578
ENSMUSG00000046311.13	Zfp62	HSPC_STAT6KO	HSPC_WT	1665.91	434.489	1050.2	1.93866	0.209694	9.24521	2.34785e-20	9.19829e-17
ENSMUSG00000028644.17	Ermap	HSPC_STAT6KO	HSPC_WT	240.386	63.1776	151.782	1.93083	0.600667	3.21448	0.00130683	0.0488767
ENSMUSG00000020689.4	Itgb3	HSPC_STAT6KO	HSPC_WT	167.64	45.846	106.743	1.86978	0.465636	4.01555	5.9307e-05	0.00543509
ENSMUSG00000025175.12	Fn3k	HSPC_STAT6KO	HSPC_WT	100.979	28.564	64.7717	1.82098	0.471259	3.86408	0.000111511	0.00840136
ENSMUSG00000004655.5	Aqp1	HSPC_STAT6KO	HSPC_WT	180.913	51.5431	116.228	1.81131	0.424715	4.26478	2.00101e-05	0.00232281
ENSMUSG00000009293.17	Ube2g2	HSPC_STAT6KO	HSPC_WT	333.611	95.6539	214.632	1.80472	0.537569	3.35719	0.000787388	0.0336217
ENSMUSG00000030711.16	Sult1a1	HSPC_STAT6KO	HSPC_WT	1068.42	308.892	688.657	1.79087	0.224137	7.99008	1.34847e-15	1.92108e-12
ENSMUSG00000027002.13	Nckap1	HSPC_STAT6KO	HSPC_WT	172.982	50.1795	111.581	1.79024	0.447509	4.00045	6.32208e-05	0.00563267
ENSMUSG00000002808.7	Epdr1	HSPC_STAT6KO	HSPC_WT	250.171	75.0445	162.608	1.7368	0.460661	3.77022	0.000163103	0.0109699
ENSMUSG00000096856.7	Gm10778	HSPC_STAT6KO	HSPC_WT	187.965	56.2461	122.106	1.73645	0.53661	3.23597	0.00121231	0.0464502
ENSMUSG00000031997.9	Trpc6	HSPC_STAT6KO	HSPC_WT	351.28	105.416	228.348	1.73581	0.404222	4.2942	1.75324e-05	0.00214648
ENSMUSG00000005986.16	Ankrd13d	HSPC_STAT6KO	HSPC_WT	200.282	60.1646	130.223	1.73474	0.332654	5.21484	1.83974e-07	5.33899e-05
ENSMUSG00000024403.16	Atp6v1g2	HSPC_STAT6KO	HSPC_WT	204.974	62.0798	133.527	1.71932	0.41356	4.15737	3.21936e-05	0.00338594
ENSMUSG00000085872.1	Gm11505	HSPC_STAT6KO	HSPC_WT	483.471	147.076	315.273	1.7153	0.282108	6.08032	1.19945e-09	5.08015e-07
ENSMUSG00000030872.14	Gga2	HSPC_STAT6KO	HSPC_WT	210.755	65.3232	138.039	1.68886	0.502907	3.35821	0.000784499	0.0335898
ENSMUSG00000027487.11	Cdk5rap1	HSPC_STAT6KO	HSPC_WT	760.561	237.346	498.954	1.6813	0.386077	4.35482	1.33177e-05	0.0017538
ENSMUSG00000051910.13	Sox6	HSPC_STAT6KO	HSPC_WT	455.578	145.065	300.321	1.65204	0.279961	5.90097	3.61371e-09	1.34834e-06
ENSMUSG00000030137.8	Tuba8	HSPC_STAT6KO	HSPC_WT	422.786	135.551	279.168	1.64211	0.428121	3.83561	0.000125251	0.00900368
ENSMUSG00000095325.3	Zfp870	HSPC_STAT6KO	HSPC_WT	484.166	155.986	320.076	1.63326	0.312377	5.22848	1.70905e-07	5.0533e-05
ENSMUSG00000026249.10	Serpine2	HSPC_STAT6KO	HSPC_WT	296.078	98.4694	197.274	1.58653	0.399416	3.97212	7.12343e-05	0.00595848
ENSMUSG00000029373.7	Pf4	HSPC_STAT6KO	HSPC_WT	1995.86	664.793	1330.33	1.58614	0.235592	6.73257	1.66697e-11	1.24396e-08
ENSMUSG00000031557.16	Plekha2	HSPC_STAT6KO	HSPC_WT	901.092	300.741	600.916	1.58384	0.346002	4.57755	4.70445e-06	0.000828353
ENSMUSG00000030929.17	Eri2	HSPC_STAT6KO	HSPC_WT	389.883	130.731	260.307	1.57431	0.396256	3.97297	7.09806e-05	0.00595848
ENSMUSG00000031431.13	Tsc22d3	HSPC_STAT6KO	HSPC_WT	7323.93	2506.55	4915.24	1.54671	0.224884	6.87778	6.07913e-12	4.7633e-09
ENSMUSG00000020773.11	Trim47	HSPC_STAT6KO	HSPC_WT	579.067	199.99	389.529	1.53307	0.220092	6.96561	3.26979e-12	2.69689e-09
ENSMUSG00000044786.6	Zfp36	HSPC_STAT6KO	HSPC_WT	1606.37	558.492	1082.43	1.52376	0.360099	4.23149	2.32151e-05	0.00263626
ENSMUSG00000009350.13	Mpo	HSPC_STAT6KO	HSPC_WT	6582.85	2312.55	4447.7	1.5093	0.208468	7.23997	4.48796e-13	4.1371e-10
ENSMUSG00000033585.5	Ndn	HSPC_STAT6KO	HSPC_WT	392.53	142.01	267.27	1.46831	0.357996	4.10146	4.10552e-05	0.004072
ENSMUSG00000000078.7	Klf6	HSPC_STAT6KO	HSPC_WT	1445.51	526.631	986.069	1.4565	0.340643	4.27573	1.90512e-05	0.00226176
ENSMUSG00000033863.2	Klf9	HSPC_STAT6KO	HSPC_WT	384.019	140.262	262.141	1.45144	0.451837	3.21231	0.00131673	0.0490132
ENSMUSG00000052684.4	Jun	HSPC_STAT6KO	HSPC_WT	1300.65	477.219	888.937	1.44619	0.363015	3.98384	6.78118e-05	0.00583889
ENSMUSG00000020407.13	Upp1	HSPC_STAT6KO	HSPC_WT	598.13	220.107	409.119	1.44108	0.333011	4.32743	1.50857e-05	0.00190651
ENSMUSG00000039910.10	Cited2	HSPC_STAT6KO	HSPC_WT	2253.58	843.893	1548.74	1.41701	0.392198	3.61301	0.000302668	0.0174614
ENSMUSG00000024511.15	Rab27b	HSPC_STAT6KO	HSPC_WT	385.404	146.767	266.085	1.39458	0.331308	4.2093	2.56158e-05	0.00286732
ENSMUSG00000025094.8	Slc18a2	HSPC_STAT6KO	HSPC_WT	2062.52	788.528	1425.52	1.38667	0.180168	7.69657	1.39767e-14	1.82524e-11
ENSMUSG00000018932.9	Map2k3	HSPC_STAT6KO	HSPC_WT	1122.01	435.621	778.813	1.3645	0.368402	3.70384	0.000212362	0.013206
ENSMUSG00000026358.13	Rgs1	HSPC_STAT6KO	HSPC_WT	2524.35	983.521	1753.94	1.35985	0.272001	4.99943	5.74988e-07	0.000145333
ENSMUSG00000031907.9	Zfp90	HSPC_STAT6KO	HSPC_WT	473.423	184.449	328.936	1.35797	0.334682	4.05749	4.9603e-05	0.0047142
ENSMUSG00000030717.9	Nupr1	HSPC_STAT6KO	HSPC_WT	490.517	194.199	342.358	1.33671	0.356482	3.74972	0.00017703	0.0115593
ENSMUSG00000042787.15	Exog	HSPC_STAT6KO	HSPC_WT	453.345	182.532	317.938	1.31116	0.301971	4.342	1.41194e-05	0.00181364
ENSMUSG00000005883.15	Spo11	HSPC_STAT6KO	HSPC_WT	241.991	97.5387	169.765	1.30908	0.369053	3.54713	0.000389452	0.020901
ENSMUSG00000026672.11	Optn	HSPC_STAT6KO	HSPC_WT	366.265	148.42	257.342	1.30398	0.292637	4.45599	8.35084e-06	0.00130866
ENSMUSG00000029596.13	Sdsl	HSPC_STAT6KO	HSPC_WT	1843.98	762.03	1303	1.27435	0.200463	6.35701	2.05717e-10	1.194e-07
ENSMUSG00000026489.13	Coq8a	HSPC_STAT6KO	HSPC_WT	512.287	214.215	363.251	1.2593	0.3617	3.48162	0.000498395	0.0249532
ENSMUSG00000087507.1	Gm16141	HSPC_STAT6KO	HSPC_WT	142.758	59.6557	101.207	1.25894	0.371008	3.3933	0.000690572	0.0307442
ENSMUSG00000019960.8	Dusp6	HSPC_STAT6KO	HSPC_WT	1572.8	660.262	1116.53	1.25228	0.297735	4.20604	2.59889e-05	0.00288779
ENSMUSG00000020601.8	Trib2	HSPC_STAT6KO	HSPC_WT	232.753	98.0563	165.405	1.24706	0.290608	4.29121	1.77701e-05	0.00215498
ENSMUSG00000030410.16	Dmwd	HSPC_STAT6KO	HSPC_WT	243.183	103.732	173.458	1.23025	0.328731	3.74243	0.00018225	0.0117532
ENSMUSG00000034664.13	Itga2b	HSPC_STAT6KO	HSPC_WT	335.117	145.076	240.096	1.20753	0.273413	4.41649	1.00318e-05	0.00145426
ENSMUSG00000021662.11	Arhgef28	HSPC_STAT6KO	HSPC_WT	158.806	68.9255	113.866	1.202	0.364438	3.29823	0.000972954	0.039603
ENSMUSG00000067203.8	H2-K2	HSPC_STAT6KO	HSPC_WT	512.088	224.014	368.051	1.1914	0.326366	3.65049	0.000261738	0.0155367
ENSMUSG00000002981.10	Clptm1	HSPC_STAT6KO	HSPC_WT	668.364	300.108	484.236	1.15507	0.305929	3.77562	0.000159607	0.0108267
ENSMUSG00000046096.7	Mosmo	HSPC_STAT6KO	HSPC_WT	375.572	169.013	272.293	1.1531	0.269141	4.28435	1.83274e-05	0.00219244
ENSMUSG00000019487.11	Trip10	HSPC_STAT6KO	HSPC_WT	364.792	166.231	265.512	1.13325	0.290971	3.89471	9.83164e-05	0.00762731
ENSMUSG00000007589.9	Tinf2	HSPC_STAT6KO	HSPC_WT	682.618	312.278	497.448	1.12779	0.300262	3.75601	0.000172642	0.0114826
ENSMUSG00000052560.15	Cpne8	HSPC_STAT6KO	HSPC_WT	220.108	101.213	160.66	1.1229	0.337393	3.32815	0.000874245	0.0362442
ENSMUSG00000052837.7	Junb	HSPC_STAT6KO	HSPC_WT	1234.61	570.473	902.543	1.11317	0.32296	3.44677	0.000567325	0.0271882
ENSMUSG00000026289.15	Atg16l1	HSPC_STAT6KO	HSPC_WT	450.909	208.877	329.893	1.10962	0.25539	4.34482	1.39387e-05	0.00181331
ENSMUSG00000034792.8	Gna15	HSPC_STAT6KO	HSPC_WT	1267.83	594.756	931.291	1.09126	0.248844	4.3853	1.15825e-05	0.00156474
ENSMUSG00000034412.13	Tbc1d10a	HSPC_STAT6KO	HSPC_WT	237.291	111.615	174.453	1.08596	0.323849	3.35328	0.000798595	0.0340075
ENSMUSG00000042659.15	Arrdc4	HSPC_STAT6KO	HSPC_WT	1098.72	523.437	811.079	1.0699	0.215474	4.96531	6.85901e-07	0.000165365
ENSMUSG00000030443.16	Zfp583	HSPC_STAT6KO	HSPC_WT	197.957	95.2487	146.603	1.05634	0.316228	3.34046	0.000836412	0.0349776
ENSMUSG00000027552.14	E2f5	HSPC_STAT6KO	HSPC_WT	364.977	178	271.488	1.03626	0.247507	4.18678	2.82936e-05	0.00305272
ENSMUSG00000033107.6	Rnf125	HSPC_STAT6KO	HSPC_WT	590.925	288.311	439.618	1.03455	0.300254	3.4456	0.000569794	0.0272233
ENSMUSG00000026223.15	Itm2c	HSPC_STAT6KO	HSPC_WT	552.593	271.144	411.868	1.0274	0.314944	3.26216	0.00110568	0.0433178
ENSMUSG00000036356.15	Csgalnact1	HSPC_STAT6KO	HSPC_WT	1278.41	627.485	952.945	1.02698	0.167506	6.13101	8.73247e-10	3.9099e-07
ENSMUSG00000022756.17	Slc7a4	HSPC_STAT6KO	HSPC_WT	362.991	178.953	270.972	1.02105	0.265146	3.8509	0.000117687	0.00868141
ENSMUSG00000052752.15	Traf7	HSPC_STAT6KO	HSPC_WT	599.645	296.318	447.982	1.01674	0.22522	4.51442	6.34911e-06	0.00105848
ENSMUSG00000026815.14	Gfi1b	HSPC_STAT6KO	HSPC_WT	773.951	383.08	578.516	1.01373	0.308873	3.28202	0.00103066	0.0413083
ENSMUSG00000002058.13	Unc119	HSPC_STAT6KO	HSPC_WT	1057.19	525.384	791.289	1.0082	0.233995	4.30866	1.64244e-05	0.00202667

## Sheet: Down
Supplementary information, Table S2 DEGs of HSPCs isolated from STAT6-KO mice versus WT mice
Down-regualted genes in STAT6-KO HSPCs when compared with WT HSPCs
gene_id	gene_name	sampleA	sampleB	baseMeanA	baseMeanB	baseMean	log2FoldChange	lfcSE	stat	pvalue	padj
ENSMUSG00000112220.1	Gm36208	HSPC_STAT6KO	HSPC_WT	0	149.149	74.5744	-9.70014	1.28486	-7.54955	4.36756e-14	4.56293e-11
ENSMUSG00000105757.1	Ighv1-83	HSPC_STAT6KO	HSPC_WT	0	83.6059	41.8029	-8.86526	1.31835	-6.72454	1.76149e-11	1.25474e-08
ENSMUSG00000029189.10	Sel1l3	HSPC_STAT6KO	HSPC_WT	0	29.0827	14.5413	-7.34269	1.58689	-4.62711	3.70809e-06	0.00068364
ENSMUSG00000094075.1	Ighv1-80	HSPC_STAT6KO	HSPC_WT	0	27.9707	13.9854	-7.28506	1.56661	-4.65021	3.3159e-06	0.000618612
ENSMUSG00000058728.15	Cd300c	HSPC_STAT6KO	HSPC_WT	0	27.4058	13.7029	-7.25755	1.69178	-4.28988	1.78768e-05	0.00215498
ENSMUSG00000097656.1	Gm26712	HSPC_STAT6KO	HSPC_WT	1.95221	298.186	150.069	-7.25625	1.64075	-4.42251	9.75618e-06	0.00144235
ENSMUSG00000060224.4	Pyroxd2	HSPC_STAT6KO	HSPC_WT	0	26.4028	13.2014	-7.20385	1.63609	-4.40309	1.06719e-05	0.00145426
ENSMUSG00000033578.7	Tmem35a	HSPC_STAT6KO	HSPC_WT	0	19.5783	9.78913	-6.77107	1.71521	-3.94765	7.8922e-05	0.0065094
ENSMUSG00000074899.6	Sptbn5	HSPC_STAT6KO	HSPC_WT	0	15.6584	7.82922	-6.44738	1.98348	-3.25054	0.00115185	0.0446798
ENSMUSG00000038352.15	Arl5c	HSPC_STAT6KO	HSPC_WT	30.3667	1889.32	959.846	-5.96021	1.34997	-4.41505	1.00985e-05	0.00145426
ENSMUSG00000068604.4	Gm8225	HSPC_STAT6KO	HSPC_WT	1.35526	70.6034	35.9793	-5.7272	1.43169	-4.00031	6.32602e-05	0.00563267
ENSMUSG00000036353.13	P2ry12	HSPC_STAT6KO	HSPC_WT	1.65513	50.0695	25.8623	-4.93516	1.0537	-4.68366	2.81799e-06	0.000552008
ENSMUSG00000062038.5	Gm10108	HSPC_STAT6KO	HSPC_WT	43.641	952.53	498.086	-4.44691	0.364036	-12.2156	2.56611e-34	2.01067e-30
ENSMUSG00000035448.9	Ccr3	HSPC_STAT6KO	HSPC_WT	2.03382	39.3716	20.7027	-4.30482	1.04214	-4.13077	3.61551e-05	0.00364202
ENSMUSG00000023084.11	Lrrc71	HSPC_STAT6KO	HSPC_WT	3.65867	59.9554	31.807	-4.00769	0.990309	-4.04691	5.18991e-05	0.00487012
ENSMUSG00000115812.1	Gm49309	HSPC_STAT6KO	HSPC_WT	2.96912	44.5829	23.776	-3.92165	0.865807	-4.52947	5.91309e-06	0.000996388
ENSMUSG00000113258.1	Gm7446	HSPC_STAT6KO	HSPC_WT	6.15324	87.1662	46.6597	-3.82291	1.06209	-3.59942	0.00031893	0.0181744
ENSMUSG00000089715.12	Cbx6	HSPC_STAT6KO	HSPC_WT	16.515	190.568	103.542	-3.52788	0.842982	-4.185	2.85172e-05	0.00305272
ENSMUSG00000090191.1	9230105E05Rik	HSPC_STAT6KO	HSPC_WT	3.3492	36.8937	20.1214	-3.47939	0.927488	-3.75142	0.000175838	0.0115323
ENSMUSG00000094502.5	Ighv1-69	HSPC_STAT6KO	HSPC_WT	4.79659	46.9435	25.8701	-3.28468	0.9279	-3.5399	0.000400277	0.0212802
ENSMUSG00000084788.2	Gm11342	HSPC_STAT6KO	HSPC_WT	8.50939	79.0491	43.7792	-3.20185	0.99438	-3.21994	0.00128215	0.0482996
ENSMUSG00000074575.4	Kcng1	HSPC_STAT6KO	HSPC_WT	6.37058	55.7103	31.0404	-3.12074	0.699331	-4.46247	8.1022e-06	0.00128252
ENSMUSG00000089942.9	Pira2	HSPC_STAT6KO	HSPC_WT	4.20197	36.3564	20.2792	-3.11124	0.796709	-3.90511	9.41817e-05	0.00737961
ENSMUSG00000005611.15	Mrvi1	HSPC_STAT6KO	HSPC_WT	5.17761	43.3751	24.2764	-3.06795	0.876415	-3.50057	0.000464271	0.023699
ENSMUSG00000116220.1	A430088P11Rik	HSPC_STAT6KO	HSPC_WT	10.4497	85.7031	48.0764	-3.02488	0.585158	-5.16934	2.34918e-07	6.69345e-05
ENSMUSG00000115039.1	Gm7043	HSPC_STAT6KO	HSPC_WT	14.1717	102.343	58.2572	-2.85688	0.801337	-3.56515	0.000363654	0.0199259
ENSMUSG00000016756.17	Cmah	HSPC_STAT6KO	HSPC_WT	44.5879	311.69	178.139	-2.80624	0.564844	-4.96817	6.75884e-07	0.000165365
ENSMUSG00000082741.2	Gm9703	HSPC_STAT6KO	HSPC_WT	38.8773	251.49	145.183	-2.69265	0.590146	-4.56268	5.05044e-06	0.000879394
ENSMUSG00000057886.5	Cbx3-ps6	HSPC_STAT6KO	HSPC_WT	30.3446	195.486	112.915	-2.68867	0.570868	-4.70979	2.47972e-06	0.00050716
ENSMUSG00000030474.9	Siglece	HSPC_STAT6KO	HSPC_WT	16.8203	106.192	61.506	-2.65134	0.520646	-5.09241	3.53548e-07	9.7201e-05
ENSMUSG00000081459.3	Llph-ps1	HSPC_STAT6KO	HSPC_WT	50.618	290.815	170.716	-2.52378	0.357921	-7.05123	1.77348e-12	1.54401e-09
ENSMUSG00000055341.10	Zfp457	HSPC_STAT6KO	HSPC_WT	7.93405	44.1976	26.0658	-2.48395	0.767004	-3.23851	0.00120154	0.0462638
ENSMUSG00000030785.8	Cox6a2	HSPC_STAT6KO	HSPC_WT	134.76	730.179	432.469	-2.43762	0.328786	-7.41402	1.22524e-13	1.20005e-10
ENSMUSG00000054626.11	Xlr	HSPC_STAT6KO	HSPC_WT	32.7075	171.756	102.232	-2.38987	0.621602	-3.84469	0.000120707	0.00871705
ENSMUSG00000096020.2	Ighv1-75	HSPC_STAT6KO	HSPC_WT	17.3838	90.0901	53.7369	-2.38116	0.628897	-3.78624	0.000152944	0.0104663
ENSMUSG00000061132.13	Blnk	HSPC_STAT6KO	HSPC_WT	59.7286	303.234	181.481	-2.34306	0.701063	-3.34215	0.000831316	0.0349264
ENSMUSG00000069792.5	Wfdc17	HSPC_STAT6KO	HSPC_WT	4908.57	24484.3	14696.4	-2.31852	0.266947	-8.68535	3.77577e-18	9.86168e-15
ENSMUSG00000097705.1	Gm26740	HSPC_STAT6KO	HSPC_WT	26.4686	130.874	78.6713	-2.31155	0.541656	-4.26757	1.97617e-05	0.00231109
ENSMUSG00000037759.6	Ptger2	HSPC_STAT6KO	HSPC_WT	50.8834	245.865	148.374	-2.2728	0.361841	-6.28122	3.35931e-10	1.70646e-07
ENSMUSG00000069255.13	Dusp22	HSPC_STAT6KO	HSPC_WT	56.8056	274.887	165.846	-2.27172	0.341909	-6.64421	3.0485e-11	1.91092e-08
ENSMUSG00000085614.1	1700123M08Rik	HSPC_STAT6KO	HSPC_WT	22.6696	108.61	65.6399	-2.26084	0.479937	-4.7107	2.46864e-06	0.00050716
ENSMUSG00000028362.2	Tnfsf8	HSPC_STAT6KO	HSPC_WT	27.5262	132.443	79.9848	-2.25943	0.492644	-4.58633	4.51096e-06	0.000803309
ENSMUSG00000093896.2	Ighv1-76	HSPC_STAT6KO	HSPC_WT	34.9861	163.384	99.1852	-2.22679	0.504739	-4.41175	1.02537e-05	0.00145426
ENSMUSG00000045932.12	Ifit2	HSPC_STAT6KO	HSPC_WT	110.27	498.623	304.447	-2.17424	0.585577	-3.71299	0.000204828	0.0129954
ENSMUSG00000037536.14	Fbxo34	HSPC_STAT6KO	HSPC_WT	38.9185	170.123	104.521	-2.12889	0.553225	-3.84815	0.000119014	0.00871526
ENSMUSG00000111356.1	Rpl32l	HSPC_STAT6KO	HSPC_WT	59.3494	256.04	157.695	-2.10891	0.584768	-3.60641	0.000310468	0.0177567
ENSMUSG00000079017.3	Ifi27l2a	HSPC_STAT6KO	HSPC_WT	313.832	1317.93	815.88	-2.07062	0.327916	-6.31447	2.71084e-10	1.46488e-07
ENSMUSG00000015970.19	Chdh	HSPC_STAT6KO	HSPC_WT	18.5561	77.8409	48.1985	-2.06456	0.622729	-3.31535	0.00091529	0.0376505
ENSMUSG00000003882.5	Il7r	HSPC_STAT6KO	HSPC_WT	108.944	452.816	280.88	-2.05634	0.495802	-4.1475	3.3613e-05	0.00346546
ENSMUSG00000107277.1	Gm10461	HSPC_STAT6KO	HSPC_WT	27.1619	109.716	68.4388	-2.01596	0.618606	-3.25888	0.00111852	0.0437114
ENSMUSG00000074896.3	Ifit3	HSPC_STAT6KO	HSPC_WT	99.4756	389.58	244.528	-1.96938	0.531362	-3.70629	0.000210315	0.013197
ENSMUSG00000072663.12	Spef2	HSPC_STAT6KO	HSPC_WT	44.0733	172.645	108.359	-1.96914	0.485328	-4.05734	4.96359e-05	0.0047142
ENSMUSG00000056071.12	S100a9	HSPC_STAT6KO	HSPC_WT	39.0566	148.43	93.7431	-1.92386	0.405897	-4.73977	2.13958e-06	0.000453099
ENSMUSG00000037849.8	Ifi206	HSPC_STAT6KO	HSPC_WT	100.065	375.438	237.752	-1.9085	0.517792	-3.68584	0.000227948	0.0139987
ENSMUSG00000029530.16	Ccr9	HSPC_STAT6KO	HSPC_WT	66.8121	249.564	158.188	-1.90466	0.38028	-5.00857	5.48369e-07	0.000143225
ENSMUSG00000025014.13	Dntt	HSPC_STAT6KO	HSPC_WT	2355.38	8773.48	5564.43	-1.89718	0.306017	-6.19961	5.6604e-10	2.60894e-07
ENSMUSG00000030283.7	St8sia1	HSPC_STAT6KO	HSPC_WT	17.6597	65.5406	41.6002	-1.88971	0.585348	-3.22836	0.00124502	0.0472932
ENSMUSG00000046805.10	Mpeg1	HSPC_STAT6KO	HSPC_WT	53.0706	193.715	123.393	-1.87178	0.379438	-4.93304	8.09592e-07	0.000192229
ENSMUSG00000038668.14	Lpar1	HSPC_STAT6KO	HSPC_WT	18.9252	67.5247	43.2249	-1.83721	0.540865	-3.3968	0.000681782	0.0305263
ENSMUSG00000104982.1	Gm32554	HSPC_STAT6KO	HSPC_WT	103.869	368.735	236.302	-1.82817	0.474132	-3.85582	0.000115344	0.00860743
ENSMUSG00000081023.1	Gm15766	HSPC_STAT6KO	HSPC_WT	18.1631	64.0684	41.1158	-1.81899	0.559256	-3.25253	0.00114383	0.0444789
ENSMUSG00000036046.14	5031439G07Rik	HSPC_STAT6KO	HSPC_WT	51.2567	176.213	113.735	-1.7835	0.34661	-5.14556	2.66724e-07	7.46398e-05
ENSMUSG00000030659.14	Nucb2	HSPC_STAT6KO	HSPC_WT	98.9743	339.845	219.409	-1.77764	0.423131	-4.20115	2.65562e-05	0.00289002
ENSMUSG00000103290.1	Ighv1-23	HSPC_STAT6KO	HSPC_WT	62.1208	212.237	137.179	-1.77571	0.459941	-3.86072	0.000113052	0.00847674
ENSMUSG00000048279.19	Sacs	HSPC_STAT6KO	HSPC_WT	194.999	660.539	427.769	-1.76028	0.203861	-8.6347	5.88813e-18	1.31818e-14
ENSMUSG00000103586.5	5830405F06Rik	HSPC_STAT6KO	HSPC_WT	68.1686	229.931	149.05	-1.75504	0.41946	-4.18405	2.86357e-05	0.00305272
ENSMUSG00000025257.5	Ribc1	HSPC_STAT6KO	HSPC_WT	33.6904	114.063	73.8768	-1.75336	0.53701	-3.26505	0.00109446	0.0430937
ENSMUSG00000042757.16	Tmem108	HSPC_STAT6KO	HSPC_WT	123.572	415.511	269.542	-1.74933	0.349788	-5.00112	5.69985e-07	0.000145333
ENSMUSG00000065145.1	Vaultrc5	HSPC_STAT6KO	HSPC_WT	33.3742	111.745	72.5598	-1.74008	0.472203	-3.68502	0.000228681	0.0139987
ENSMUSG00000089718.1	2310075C17Rik	HSPC_STAT6KO	HSPC_WT	41.4425	137.402	89.4221	-1.73236	0.461402	-3.75454	0.000173657	0.0114826
ENSMUSG00000115289.1	Gm49164	HSPC_STAT6KO	HSPC_WT	88.3899	292.78	190.585	-1.72617	0.470786	-3.66657	0.000245828	0.014874
ENSMUSG00000024544.9	Ldlrad4	HSPC_STAT6KO	HSPC_WT	111.365	345.795	228.58	-1.63449	0.260399	-6.27687	3.45466e-10	1.70646e-07
ENSMUSG00000020053.18	Igf1	HSPC_STAT6KO	HSPC_WT	31.7883	97.4402	64.6142	-1.61536	0.499761	-3.23225	0.00122818	0.0468293
ENSMUSG00000026809.15	Spaca9	HSPC_STAT6KO	HSPC_WT	73.0721	221.22	147.146	-1.59533	0.367263	-4.34384	1.40011e-05	0.00181331
ENSMUSG00000116957.1	Gm34680	HSPC_STAT6KO	HSPC_WT	151.229	446.188	298.708	-1.55999	0.359617	-4.33791	1.43846e-05	0.00183269
ENSMUSG00000000983.13	Wfdc18	HSPC_STAT6KO	HSPC_WT	643.06	1884.66	1263.86	-1.55126	0.261159	-5.93991	2.85171e-09	1.11723e-06
ENSMUSG00000028391.16	Wdr31	HSPC_STAT6KO	HSPC_WT	90.342	259.472	174.907	-1.51954	0.400037	-3.79849	0.000145581	0.0101396
ENSMUSG00000096452.2	Ighv1-77	HSPC_STAT6KO	HSPC_WT	160.634	459.543	310.089	-1.51607	0.311977	-4.85955	1.17654e-06	0.000267211
ENSMUSG00000083481.4	Rps8-ps2	HSPC_STAT6KO	HSPC_WT	869.806	2487.02	1678.41	-1.5157	0.243944	-6.21332	5.18765e-10	2.4635e-07
ENSMUSG00000094689.1	Ighv1-81	HSPC_STAT6KO	HSPC_WT	38.9034	110.553	74.7282	-1.50894	0.460217	-3.27876	0.00104265	0.0416699
ENSMUSG00000053168.6	9030619P08Rik	HSPC_STAT6KO	HSPC_WT	1918.7	5412.77	3665.74	-1.4962	0.22336	-6.69858	2.10448e-11	1.43388e-08
ENSMUSG00000032864.4	Rag2	HSPC_STAT6KO	HSPC_WT	112.484	315.539	214.012	-1.48618	0.426365	-3.48571	0.000490836	0.0246535
ENSMUSG00000075269.5	Bex6	HSPC_STAT6KO	HSPC_WT	888.006	2472.1	1680.05	-1.47704	0.242336	-6.09498	1.0945e-09	4.76443e-07
ENSMUSG00000117314.1	C030013G03Rik	HSPC_STAT6KO	HSPC_WT	112.007	305.137	208.572	-1.44679	0.339905	-4.25647	2.07683e-05	0.00239309
ENSMUSG00000035493.10	Tgfbi	HSPC_STAT6KO	HSPC_WT	99.6313	271.135	185.383	-1.44154	0.353377	-4.07933	4.51664e-05	0.00436915
ENSMUSG00000048707.9	Tprn	HSPC_STAT6KO	HSPC_WT	44.4534	120.245	82.3492	-1.43411	0.396026	-3.62126	0.000293176	0.0170794
ENSMUSG00000056054.9	S100a8	HSPC_STAT6KO	HSPC_WT	89.0443	240.326	164.685	-1.43166	0.404764	-3.53702	0.000404666	0.0212802
ENSMUSG00000118100.1	Gm50340	HSPC_STAT6KO	HSPC_WT	57.9322	154.52	106.226	-1.41244	0.429216	-3.29076	0.000999181	0.0402524
ENSMUSG00000095127.2	Ighv1-82	HSPC_STAT6KO	HSPC_WT	71.4036	188.768	130.086	-1.40031	0.383961	-3.64702	0.0002653	0.0156887
ENSMUSG00000076617.9	Ighm	HSPC_STAT6KO	HSPC_WT	2440.93	6370.12	4405.52	-1.38397	0.145829	-9.49038	2.30196e-21	1.20247e-17
ENSMUSG00000053931.11	Cnn3	HSPC_STAT6KO	HSPC_WT	252.875	659.996	456.435	-1.3836	0.220475	-6.27553	3.48456e-10	1.70646e-07
ENSMUSG00000091955.2	Gm9844	HSPC_STAT6KO	HSPC_WT	919.541	2345.01	1632.28	-1.35081	0.399446	-3.38171	0.000720354	0.0314841
ENSMUSG00000060131.11	Atp8b4	HSPC_STAT6KO	HSPC_WT	417.719	1046.33	732.024	-1.32485	0.292379	-4.53127	5.86299e-06	0.000996388
ENSMUSG00000078193.2	Gm2000	HSPC_STAT6KO	HSPC_WT	2540.14	6291.49	4415.81	-1.30859	0.274029	-4.77538	1.79371e-06	0.000390406
ENSMUSG00000017679.16	Ttpal	HSPC_STAT6KO	HSPC_WT	126.545	308.325	217.435	-1.28403	0.323152	-3.97345	7.08388e-05	0.00595848
ENSMUSG00000051314.11	Ffar2	HSPC_STAT6KO	HSPC_WT	131.016	315.081	223.049	-1.26763	0.350572	-3.6159	0.000299303	0.0173718
ENSMUSG00000040938.16	Slc16a11	HSPC_STAT6KO	HSPC_WT	172.962	414.291	293.626	-1.25902	0.356488	-3.53172	0.000412865	0.0215667
ENSMUSG00000019876.15	Pkib	HSPC_STAT6KO	HSPC_WT	325.377	765.793	545.585	-1.2353	0.299094	-4.13013	3.62552e-05	0.00364202
ENSMUSG00000108079.1	Gm44210	HSPC_STAT6KO	HSPC_WT	93.8227	220.16	156.991	-1.23095	0.346051	-3.55713	0.000374932	0.0202606
ENSMUSG00000000682.7	Cd52	HSPC_STAT6KO	HSPC_WT	2854.15	6649.41	4751.78	-1.22018	0.221701	-5.50372	3.71864e-08	1.26684e-05
ENSMUSG00000005043.13	Sgsh	HSPC_STAT6KO	HSPC_WT	86.0316	198.936	142.484	-1.21001	0.2952	-4.09896	4.15012e-05	0.00408617
ENSMUSG00000073902.5	Gm1966	HSPC_STAT6KO	HSPC_WT	673.306	1555.11	1114.21	-1.20784	0.211826	-5.70205	1.18375e-08	4.31409e-06
ENSMUSG00000073434.12	Wdr90	HSPC_STAT6KO	HSPC_WT	75.7594	174.792	125.276	-1.20739	0.344567	-3.50409	0.000458175	0.0235412
ENSMUSG00000024253.9	Dync2li1	HSPC_STAT6KO	HSPC_WT	332.613	758.507	545.56	-1.19019	0.2588	-4.59888	4.24774e-06	0.00076513
ENSMUSG00000117310.2	Ptp4a1	HSPC_STAT6KO	HSPC_WT	1225.18	2792.56	2008.87	-1.18854	0.318072	-3.7367	0.000186454	0.0119751
ENSMUSG00000055093.10	Gm8430	HSPC_STAT6KO	HSPC_WT	2364.48	5368.1	3866.29	-1.1828	0.223495	-5.29228	1.20802e-07	3.64055e-05
ENSMUSG00000024924.14	Vldlr	HSPC_STAT6KO	HSPC_WT	746.848	1681.39	1214.12	-1.17081	0.265521	-4.40948	1.03617e-05	0.00145426
ENSMUSG00000025978.14	Rftn2	HSPC_STAT6KO	HSPC_WT	69.1293	153.88	111.505	-1.15643	0.33516	-3.45037	0.00055982	0.0271608
ENSMUSG00000097471.8	5830432E09Rik	HSPC_STAT6KO	HSPC_WT	206.728	460.58	333.654	-1.15577	0.282051	-4.09774	4.17195e-05	0.00408617
ENSMUSG00000055675.6	Kbtbd11	HSPC_STAT6KO	HSPC_WT	125.02	278.576	201.798	-1.15359	0.333888	-3.45501	0.000550265	0.0268699
ENSMUSG00000021451.16	Sema4d	HSPC_STAT6KO	HSPC_WT	324.387	718.782	521.584	-1.14675	0.246358	-4.65482	3.24262e-06	0.000614953
ENSMUSG00000018102.5	H2bc4	HSPC_STAT6KO	HSPC_WT	920.067	2008.69	1464.38	-1.12651	0.337251	-3.34026	0.000836998	0.0349776
ENSMUSG00000015950.13	Ncf1	HSPC_STAT6KO	HSPC_WT	247.021	539.603	393.312	-1.12646	0.287849	-3.91336	9.10212e-05	0.00719835
ENSMUSG00000029304.14	Spp1	HSPC_STAT6KO	HSPC_WT	148.747	322.781	235.764	-1.11575	0.278724	-4.00305	6.25302e-05	0.00563167
ENSMUSG00000097318.2	1700007L15Rik	HSPC_STAT6KO	HSPC_WT	168.951	366.319	267.635	-1.11452	0.334002	-3.33688	0.000847257	0.0353121
ENSMUSG00000030930.14	Chst15	HSPC_STAT6KO	HSPC_WT	154.455	333.098	243.776	-1.10701	0.266869	-4.14815	3.35171e-05	0.00346546
ENSMUSG00000049866.12	Arl4c	HSPC_STAT6KO	HSPC_WT	93.7425	200.56	147.151	-1.09882	0.316429	-3.47257	0.000515494	0.0256454
ENSMUSG00000069919.7	Hba-a1	HSPC_STAT6KO	HSPC_WT	183.894	393.414	288.654	-1.09794	0.308363	-3.56055	0.000370075	0.0202071
ENSMUSG00000064215.13	Ifi27	HSPC_STAT6KO	HSPC_WT	3426.8	7272.94	5349.87	-1.08572	0.242164	-4.48341	7.34591e-06	0.00118678
ENSMUSG00000073633.9	Fbxo36	HSPC_STAT6KO	HSPC_WT	135.334	282.753	209.044	-1.06327	0.330687	-3.21533	0.00130297	0.0488487
ENSMUSG00000069917.7	Hba-a2	HSPC_STAT6KO	HSPC_WT	152.971	319.533	236.252	-1.06271	0.267386	-3.97446	7.05386e-05	0.00595848
ENSMUSG00000097035.2	Gm26692	HSPC_STAT6KO	HSPC_WT	139.438	290.358	214.898	-1.05978	0.269848	-3.92733	8.58948e-05	0.00695172
ENSMUSG00000027776.12	Il12a	HSPC_STAT6KO	HSPC_WT	2734.23	5655.94	4195.09	-1.0485	0.191198	-5.48385	4.16161e-08	1.38759e-05
ENSMUSG00000030830.18	Itgal	HSPC_STAT6KO	HSPC_WT	229.945	474.171	352.058	-1.04362	0.27586	-3.78313	0.00015487	0.010552
ENSMUSG00000070576.4	Mn1	HSPC_STAT6KO	HSPC_WT	387.841	795.43	591.636	-1.03709	0.222309	-4.66511	3.08448e-06	0.000596752
ENSMUSG00000001020.8	S100a4	HSPC_STAT6KO	HSPC_WT	231.862	471.343	351.603	-1.02287	0.288147	-3.54983	0.000385476	0.0207588
ENSMUSG00000040528.15	Milr1	HSPC_STAT6KO	HSPC_WT	612.98	1243.69	928.336	-1.02054	0.229615	-4.44457	8.80675e-06	0.00135305
ENSMUSG00000048285.9	Frmd6	HSPC_STAT6KO	HSPC_WT	332.481	674.451	503.466	-1.0202	0.202145	-5.04686	4.49123e-07	0.000119292
ENSMUSG00000030126.17	Tmcc1	HSPC_STAT6KO	HSPC_WT	4990.03	10116.1	7553.06	-1.01957	0.238698	-4.27139	1.94255e-05	0.00228885
ENSMUSG00000072774.10	Zfp951	HSPC_STAT6KO	HSPC_WT	220.1	444.78	332.44	-1.01566	0.252668	-4.01973	5.82651e-05	0.00537101
ENSMUSG00000079677.2	Fdx2	HSPC_STAT6KO	HSPC_WT	260.365	526.106	393.236	-1.01498	0.258987	-3.91903	8.89065e-05	0.00707235
ENSMUSG00000004609.11	Cd33	HSPC_STAT6KO	HSPC_WT	269.889	545.032	407.461	-1.01465	0.303273	-3.34567	0.000820834	0.0346719
ENSMUSG00000023927.15	Satb1	HSPC_STAT6KO	HSPC_WT	953.633	1912.34	1432.99	-1.00362	0.295095	-3.40101	0.000671379	0.0302912
ENSMUSG00000015355.13	Cd48	HSPC_STAT6KO	HSPC_WT	6335.26	12682.3	9508.81	-1.00132	0.224309	-4.464	8.0442e-06	0.00128252
