# Supplementary material for: Activating an Interleukin-4-FLT3-STAT6 axis in Multipotent Progenitors Restores Lymphopoiesis in Inflammation and Aging
Source: Immunity. Author manuscript; Available in PMC 2026 Jul 27. (PMC13404287; doi:10.1016/j.immuni.2026.04.018)
Supplement: Table S3 — DEGs of MPPs isolated from mice treated with IL-4c versus saline. (Related to Figure 3) [file NIHMS2194208-supplement-Table_S3.xlsx]

## Sheet: Up
Supplementary information, Table S3 DEGs of MPPs isolated from mice treated with IL-4c versus saline
Up-regualted genes in IL-4c treated MPPs when compared with saline treated MPPs
gene_id	gene_name	sampleA	sampleB	baseMeanA	baseMeanB	baseMean	log2FoldChange	lfcSE	stat	pvalue	padj
ENSMUSG00000048915.12	Efna5	MPPs_IL-4c	MPPs_Sal	1428.58	0	714.292	12.8633	1.1884	10.824	2.64976e-27	1.7739e-24
ENSMUSG00000117098.1	Gm49909	MPPs_IL-4c	MPPs_Sal	1296.84	0	648.421	12.7235	3.90683	3.25672	0.00112707	0.0213782
ENSMUSG00000061100.5	Retnla	MPPs_IL-4c	MPPs_Sal	543.223	0	271.611	11.4685	1.22431	9.36733	7.4388e-21	3.06459e-18
ENSMUSG00000076928.5	Trac	MPPs_IL-4c	MPPs_Sal	250.552	0	125.276	10.3516	1.2491	8.28729	1.15861e-16	3.38462e-14
ENSMUSG00000023132.8	Gzma	MPPs_IL-4c	MPPs_Sal	79.6346	0	39.8173	8.69769	1.35026	6.44151	1.1829e-10	1.63297e-08
ENSMUSG00000024619.8	Cdx1	MPPs_IL-4c	MPPs_Sal	63.7973	0	31.8987	8.37887	1.35066	6.20352	5.52126e-10	6.77176e-08
ENSMUSG00000101483.1	1700016L21Rik	MPPs_IL-4c	MPPs_Sal	61.6887	0	30.8443	8.32957	1.32513	6.28584	3.26082e-10	4.19133e-08
ENSMUSG00000055446.5	A630091E08Rik	MPPs_IL-4c	MPPs_Sal	177.979	0.715233	89.3471	8.00034	1.07866	7.41693	1.19862e-13	2.32027e-11
ENSMUSG00000098161.1	Platr11	MPPs_IL-4c	MPPs_Sal	33.7274	0	16.8637	7.45878	1.42888	5.22001	1.78916e-07	1.30074e-05
ENSMUSG00000050092.3	Sprr2b	MPPs_IL-4c	MPPs_Sal	29.7835	0	14.8917	7.27898	1.48588	4.89877	9.64368e-07	5.7387e-05
ENSMUSG00000103968.1	2610509F24Rik	MPPs_IL-4c	MPPs_Sal	28.2765	0	14.1383	7.20387	1.50087	4.79978	1.58841e-06	8.86146e-05
ENSMUSG00000044309.8	Apol7c	MPPs_IL-4c	MPPs_Sal	102.352	0.727964	51.54	7.19466	1.18214	6.08615	1.15658e-09	1.32734e-07
ENSMUSG00000086361.1	Gm6569	MPPs_IL-4c	MPPs_Sal	27.5946	0	13.7973	7.16878	1.51932	4.7184	2.37704e-06	0.000129464
ENSMUSG00000040950.13	Mgl2	MPPs_IL-4c	MPPs_Sal	1722.73	23.2329	872.983	6.21237	0.732236	8.48411	2.17371e-17	6.84803e-15
ENSMUSG00000068893.5	Sprr2a2	MPPs_IL-4c	MPPs_Sal	904.708	14.5422	459.625	5.95787	0.420478	14.1693	1.41948e-45	2.85085e-42
ENSMUSG00000078664.2	Sprr2a1	MPPs_IL-4c	MPPs_Sal	926.95	15.2574	471.104	5.92455	0.412638	14.3577	9.52766e-47	2.18687e-43
ENSMUSG00000074445.4	Sprr2a3	MPPs_IL-4c	MPPs_Sal	336.87	5.88241	171.376	5.83736	0.529835	11.0173	3.153e-28	2.20258e-25
ENSMUSG00000032207.10	Lipc	MPPs_IL-4c	MPPs_Sal	300.972	7.29738	154.135	5.36633	1.07303	5.00109	5.70082e-07	3.7083e-05
ENSMUSG00000028789.16	Azin2	MPPs_IL-4c	MPPs_Sal	2474.22	66.2144	1270.22	5.22674	0.290156	18.0135	1.52596e-72	1.22588e-68
ENSMUSG00000042357.2	Gjb5	MPPs_IL-4c	MPPs_Sal	258.889	7.60542	133.247	5.09752	1.12515	4.53054	5.88323e-06	0.000279662
ENSMUSG00000076749.2	Trgc1	MPPs_IL-4c	MPPs_Sal	195.791	5.76642	100.779	5.0907	1.55185	3.28041	0.00103655	0.0201869
ENSMUSG00000104876.1	Trdc	MPPs_IL-4c	MPPs_Sal	105.961	3.14769	54.5543	5.07859	0.794431	6.39274	1.62944e-10	2.18168e-08
ENSMUSG00000022591.5	Gm9747	MPPs_IL-4c	MPPs_Sal	57.132	2.07484	29.6034	4.77969	0.89312	5.35168	8.71414e-08	6.89705e-06
ENSMUSG00000032496.7	Ltf	MPPs_IL-4c	MPPs_Sal	28.2184	1.07285	14.6456	4.74247	1.26171	3.75877	0.000170752	0.00483007
ENSMUSG00000104955.1	1700016F12Rik	MPPs_IL-4c	MPPs_Sal	34.9179	1.45593	18.1869	4.62248	1.14788	4.02696	5.65032e-05	0.00192747
ENSMUSG00000004540.7	Psg17	MPPs_IL-4c	MPPs_Sal	37.6116	1.78808	19.6998	4.41136	1.26431	3.48916	0.000484548	0.0109961
ENSMUSG00000052117.5	D630039A03Rik	MPPs_IL-4c	MPPs_Sal	49.2209	2.50331	25.8621	4.31561	1.03827	4.15654	3.23108e-05	0.00121578
ENSMUSG00000111052.1	Gm20139	MPPs_IL-4c	MPPs_Sal	26.0815	1.43047	13.756	4.2084	1.26835	3.31801	0.000906624	0.0181404
ENSMUSG00000034634.7	Ly6d	MPPs_IL-4c	MPPs_Sal	8152.47	443.924	4298.2	4.19923	0.539354	7.78568	6.93417e-15	1.68805e-12
ENSMUSG00000094862.2	Ighv1-56	MPPs_IL-4c	MPPs_Sal	406.059	23.6813	214.87	4.10255	0.303994	13.4955	1.6626e-41	2.05485e-38
ENSMUSG00000033981.14	Gria2	MPPs_IL-4c	MPPs_Sal	2504.48	148.478	1326.48	4.07924	0.300354	13.5814	5.15968e-42	6.90838e-39
ENSMUSG00000025746.11	Il6	MPPs_IL-4c	MPPs_Sal	58.3766	3.57616	30.9764	4.0418	1.06291	3.80259	0.00014319	0.00419058
ENSMUSG00000028701.4	Lurap1	MPPs_IL-4c	MPPs_Sal	943.877	58.0211	500.949	4.02767	0.239793	16.7964	2.59201e-63	1.04115e-59
ENSMUSG00000037736.20	Limch1	MPPs_IL-4c	MPPs_Sal	296.04	21.7822	158.911	3.76341	0.49366	7.6235	2.46893e-14	5.21951e-12
ENSMUSG00000036699.12	Zcchc12	MPPs_IL-4c	MPPs_Sal	30.4115	2.50331	16.4574	3.61655	1.20105	3.01115	0.0026026	0.0398248
ENSMUSG00000027204.13	Fbn1	MPPs_IL-4c	MPPs_Sal	279.172	23.3054	151.239	3.58364	0.420074	8.53098	1.45114e-17	4.66311e-15
ENSMUSG00000028793.15	Rnf19b	MPPs_IL-4c	MPPs_Sal	2044.81	171.188	1108	3.57697	0.284826	12.5585	3.57248e-36	3.37642e-33
ENSMUSG00000026012.2	Cd28	MPPs_IL-4c	MPPs_Sal	271.934	23.3115	147.623	3.53682	0.338525	10.4477	1.50088e-25	9.27484e-23
ENSMUSG00000103439.1	Gm7019	MPPs_IL-4c	MPPs_Sal	421.466	36.23	228.848	3.53662	0.263374	13.4281	4.13789e-41	4.74882e-38
ENSMUSG00000060985.15	Tdrd5	MPPs_IL-4c	MPPs_Sal	20.4926	1.81354	11.1531	3.52731	1.17369	3.00532	0.00265303	0.0404808
ENSMUSG00000015396.4	Cd83	MPPs_IL-4c	MPPs_Sal	312.917	29.4145	171.166	3.41893	0.407954	8.38068	5.26218e-17	1.59523e-14
ENSMUSG00000039384.8	Dusp10	MPPs_IL-4c	MPPs_Sal	886.473	84.271	485.372	3.39926	0.284706	11.9395	7.36269e-33	5.91482e-30
ENSMUSG00000036353.13	P2ry12	MPPs_IL-4c	MPPs_Sal	607.355	58.7829	333.069	3.36798	0.32976	10.2134	1.72651e-24	9.56543e-22
ENSMUSG00000068246.6	Apol9b	MPPs_IL-4c	MPPs_Sal	42.9417	4.16242	23.552	3.36754	0.912337	3.69112	0.000223271	0.00605961
ENSMUSG00000024734.8	Zp1	MPPs_IL-4c	MPPs_Sal	99.7091	9.65898	54.684	3.3656	0.731976	4.59796	4.2664e-06	0.000214885
ENSMUSG00000026380.10	Tfcp2l1	MPPs_IL-4c	MPPs_Sal	459.404	44.6609	252.033	3.35791	0.281628	11.9232	8.95876e-33	6.8543e-30
ENSMUSG00000038515.10	Grtp1	MPPs_IL-4c	MPPs_Sal	191.087	18.8917	104.99	3.34264	0.416848	8.01884	1.06745e-15	2.81159e-13
ENSMUSG00000025855.13	Prkar1b	MPPs_IL-4c	MPPs_Sal	49.8537	5.03209	27.4429	3.32287	0.921035	3.60776	0.000308856	0.00774163
ENSMUSG00000000731.15	Aire	MPPs_IL-4c	MPPs_Sal	70.2778	7.08481	38.6813	3.29797	0.753294	4.37806	1.19738e-05	0.000525638
ENSMUSG00000059857.15	Ntng1	MPPs_IL-4c	MPPs_Sal	109.554	12.1523	60.8531	3.17213	0.600432	5.28307	1.27035e-07	9.52445e-06
ENSMUSG00000042367.12	Gjb3	MPPs_IL-4c	MPPs_Sal	418.245	47.4734	232.859	3.13358	0.327339	9.57289	1.03961e-21	4.63986e-19
ENSMUSG00000026715.12	Serpinc1	MPPs_IL-4c	MPPs_Sal	55.2075	6.62034	30.9139	3.06258	0.703933	4.35067	1.35725e-05	0.000589376
ENSMUSG00000039497.8	Dse	MPPs_IL-4c	MPPs_Sal	213.405	25.8987	119.652	3.04611	0.3992	7.63053	2.33787e-14	5.00834e-12
ENSMUSG00000057058.16	Skap1	MPPs_IL-4c	MPPs_Sal	101.285	12.5706	56.9277	3.00309	0.66121	4.5418	5.5776e-06	0.000266712
ENSMUSG00000036067.12	Slc2a6	MPPs_IL-4c	MPPs_Sal	80.5216	10.2928	45.4072	2.97685	0.660814	4.50482	6.64305e-06	0.000310273
ENSMUSG00000047842.7	Diras2	MPPs_IL-4c	MPPs_Sal	92.4259	12.1977	52.3118	2.92258	0.809719	3.60937	0.000306937	0.00772971
ENSMUSG00000047419.5	Cmya5	MPPs_IL-4c	MPPs_Sal	58.2383	7.77677	33.0076	2.91456	0.651519	4.47348	7.69577e-06	0.000351273
ENSMUSG00000095519.2	Ighv1-66	MPPs_IL-4c	MPPs_Sal	48.8315	6.45593	27.6437	2.91104	0.85923	3.38797	0.000704124	0.0147307
ENSMUSG00000109484.1	Gm44870	MPPs_IL-4c	MPPs_Sal	211.03	28.2085	119.619	2.9084	0.61801	4.70607	2.52532e-06	0.000136156
ENSMUSG00000097090.1	Gm26724	MPPs_IL-4c	MPPs_Sal	30.7613	4.12699	17.4442	2.89304	0.919921	3.14487	0.00166158	0.0284007
ENSMUSG00000110235.1	Gm5086	MPPs_IL-4c	MPPs_Sal	167.969	22.7809	95.3751	2.88426	0.638926	4.51424	6.35452e-06	0.000300288
ENSMUSG00000057135.12	Scimp	MPPs_IL-4c	MPPs_Sal	71.8597	10.0612	40.9604	2.83655	0.817407	3.47018	0.000520108	0.0115903
ENSMUSG00000014547.10	Wdfy2	MPPs_IL-4c	MPPs_Sal	3494.84	495.902	1995.37	2.81833	0.151949	18.5479	8.48245e-77	1.36287e-72
ENSMUSG00000029530.16	Ccr9	MPPs_IL-4c	MPPs_Sal	1220.67	173.452	697.063	2.81776	0.219653	12.8283	1.13886e-37	1.21987e-34
ENSMUSG00000002006.12	Pdzd4	MPPs_IL-4c	MPPs_Sal	77.4197	11.0986	44.2591	2.80186	0.529754	5.28898	1.23001e-07	9.36617e-06
ENSMUSG00000078429.9	Ctdsp2	MPPs_IL-4c	MPPs_Sal	449.992	66.0503	258.021	2.76764	0.511033	5.41577	6.10268e-08	5.3001e-06
ENSMUSG00000029359.13	Tesc	MPPs_IL-4c	MPPs_Sal	44.5417	6.55585	25.5488	2.76093	0.661145	4.17599	2.96699e-05	0.00112963
ENSMUSG00000024098.6	Twsg1	MPPs_IL-4c	MPPs_Sal	493.319	72.8987	283.109	2.75861	0.935305	2.94943	0.00318364	0.046333
ENSMUSG00000096020.2	Ighv1-75	MPPs_IL-4c	MPPs_Sal	658.581	98.5472	378.564	2.73879	0.266847	10.2635	1.02912e-24	5.90533e-22
ENSMUSG00000111361.1	Gm47445	MPPs_IL-4c	MPPs_Sal	48.5486	7.3292	27.9389	2.73102	0.63739	4.28469	1.82991e-05	0.000761686
ENSMUSG00000032380.9	Dapk2	MPPs_IL-4c	MPPs_Sal	61.2118	9.39132	35.3016	2.7057	0.672174	4.02529	5.69046e-05	0.00193705
ENSMUSG00000021453.2	Gadd45g	MPPs_IL-4c	MPPs_Sal	777.175	120.089	448.632	2.69465	0.408282	6.59998	4.11214e-11	6.17475e-09
ENSMUSG00000041449.16	Serpina3h	MPPs_IL-4c	MPPs_Sal	382.473	59.546	221.01	2.68063	0.295907	9.05905	1.31594e-19	5.03409e-17
ENSMUSG00000024610.15	Cd74	MPPs_IL-4c	MPPs_Sal	29736.4	4743.68	17240.1	2.64829	0.192281	13.773	3.70384e-43	6.26427e-40
ENSMUSG00000103168.1	Gm30948	MPPs_IL-4c	MPPs_Sal	208.966	34.2183	121.592	2.61211	0.435937	5.99196	2.0733e-09	2.31332e-07
ENSMUSG00000032578.7	Cish	MPPs_IL-4c	MPPs_Sal	1297.36	218.488	757.926	2.57115	0.273006	9.41791	4.6017e-21	1.99826e-18
ENSMUSG00000105986.1	Gm43065	MPPs_IL-4c	MPPs_Sal	33.1539	5.61834	19.3861	2.56754	0.734545	3.49542	0.000473316	0.0108022
ENSMUSG00000102313.1	Ighv1-62-1	MPPs_IL-4c	MPPs_Sal	238.167	40.3786	139.273	2.56447	0.354267	7.23881	4.52638e-13	8.26424e-11
ENSMUSG00000024737.2	Slc15a3	MPPs_IL-4c	MPPs_Sal	74.1582	12.6375	43.3979	2.56124	0.85848	2.98346	0.00285013	0.0427173
ENSMUSG00000074213.3	Gm10642	MPPs_IL-4c	MPPs_Sal	43.9034	7.50274	25.7031	2.55937	0.813748	3.14516	0.00165996	0.0284007
ENSMUSG00000040276.15	Pacsin1	MPPs_IL-4c	MPPs_Sal	69.8662	12.1714	41.0188	2.52234	0.546569	4.61487	3.93343e-06	0.00020063
ENSMUSG00000043832.13	Clec4a3	MPPs_IL-4c	MPPs_Sal	44.9029	7.88999	26.3965	2.50295	0.683721	3.66078	0.000251449	0.00661217
ENSMUSG00000005763.15	Cd247	MPPs_IL-4c	MPPs_Sal	195.84	34.6694	115.255	2.50171	0.374693	6.6767	2.44378e-11	3.84943e-09
ENSMUSG00000096326.2	Ighv1-78	MPPs_IL-4c	MPPs_Sal	158.673	28.0915	93.3822	2.4974	0.462103	5.40443	6.5014e-08	5.58599e-06
ENSMUSG00000036928.14	Stag3	MPPs_IL-4c	MPPs_Sal	111.038	19.7533	65.3958	2.49474	0.646352	3.85972	0.000113516	0.00346083
ENSMUSG00000104034.1	2900092N22Rik	MPPs_IL-4c	MPPs_Sal	118.834	21.31	70.0719	2.48531	0.565755	4.39291	1.11846e-05	0.00049802
ENSMUSG00000044854.7	1700056E22Rik	MPPs_IL-4c	MPPs_Sal	123.624	22.0518	72.8381	2.48393	0.404177	6.14565	7.96356e-10	9.27177e-08
ENSMUSG00000094075.1	Ighv1-80	MPPs_IL-4c	MPPs_Sal	113.234	20.6277	66.931	2.45231	0.438385	5.59398	2.2192e-08	2.01446e-06
ENSMUSG00000079014.4	Serpina3i	MPPs_IL-4c	MPPs_Sal	228.346	42.4291	135.387	2.42578	0.319013	7.60402	2.87061e-14	5.98988e-12
ENSMUSG00000066363.12	Serpina3f	MPPs_IL-4c	MPPs_Sal	1126.28	215.003	670.64	2.3905	0.238021	10.0432	9.84042e-24	5.10019e-21
ENSMUSG00000041481.17	Serpina3g	MPPs_IL-4c	MPPs_Sal	29673.6	5983.84	17828.7	2.31003	0.150409	15.3584	3.1122e-53	1.00007e-49
ENSMUSG00000059975.15	Zfp74	MPPs_IL-4c	MPPs_Sal	215.54	43.4145	129.477	2.30988	0.664862	3.47422	0.000512333	0.0114438
ENSMUSG00000020882.17	Cacnb1	MPPs_IL-4c	MPPs_Sal	99.054	20.2897	59.6719	2.29315	0.649688	3.52961	0.000416166	0.00976137
ENSMUSG00000030283.7	St8sia1	MPPs_IL-4c	MPPs_Sal	381.912	79.5035	230.708	2.26772	0.395545	5.73316	9.85757e-09	9.59841e-07
ENSMUSG00000062585.11	Cnr2	MPPs_IL-4c	MPPs_Sal	306.031	64.5359	185.283	2.24959	0.337481	6.66581	2.63212e-11	4.06637e-09
ENSMUSG00000090942.1	F830016B08Rik	MPPs_IL-4c	MPPs_Sal	309.8	66.2622	188.031	2.22796	0.583577	3.81776	0.000134671	0.00400697
ENSMUSG00000051022.7	Hs3st1	MPPs_IL-4c	MPPs_Sal	170.912	36.9035	103.908	2.20897	0.358173	6.16732	6.9455e-10	8.32786e-08
ENSMUSG00000049001.5	Ndnf	MPPs_IL-4c	MPPs_Sal	33.4492	7.25835	20.3538	2.20222	0.694128	3.17264	0.00151062	0.0264679
ENSMUSG00000038179.13	Slamf7	MPPs_IL-4c	MPPs_Sal	86.4148	18.9786	52.6967	2.18427	0.520465	4.19677	2.70753e-05	0.00105844
ENSMUSG00000020053.18	Igf1	MPPs_IL-4c	MPPs_Sal	94.6319	21.0662	57.849	2.16567	0.432682	5.00521	5.58002e-07	3.64952e-05
ENSMUSG00000052374.16	Actn2	MPPs_IL-4c	MPPs_Sal	76.4015	17.4997	46.9506	2.1324	0.718411	2.96822	0.00299528	0.044111
ENSMUSG00000026656.15	Fcgr2b	MPPs_IL-4c	MPPs_Sal	2285.35	526.775	1406.06	2.11661	0.287975	7.34998	1.98231e-13	3.70346e-11
ENSMUSG00000004105.8	Angptl2	MPPs_IL-4c	MPPs_Sal	104.721	24.5194	64.6204	2.0993	0.62128	3.37899	0.000727536	0.0151612
ENSMUSG00000022508.5	Bcl6	MPPs_IL-4c	MPPs_Sal	109.544	25.7152	67.6297	2.0907	0.497757	4.20025	2.66618e-05	0.00104482
ENSMUSG00000004730.15	Adgre1	MPPs_IL-4c	MPPs_Sal	119.109	28.0469	73.5782	2.08561	0.378832	5.50537	3.68387e-08	3.27009e-06
ENSMUSG00000105757.1	Ighv1-83	MPPs_IL-4c	MPPs_Sal	279.599	65.8591	172.729	2.08542	0.256464	8.13142	4.24285e-16	1.15542e-13
ENSMUSG00000066026.14	Dhrs3	MPPs_IL-4c	MPPs_Sal	4743.91	1126.82	2935.37	2.07323	0.169861	12.2055	2.90521e-34	2.45674e-31
ENSMUSG00000058728.15	Cd300c	MPPs_IL-4c	MPPs_Sal	59.9896	14.2753	37.1325	2.07219	0.607405	3.41155	0.000645958	0.0138197
ENSMUSG00000094502.5	Ighv1-69	MPPs_IL-4c	MPPs_Sal	206.752	49.461	128.106	2.06486	0.316836	6.51713	7.16673e-11	1.02811e-08
ENSMUSG00000094940.1	Ighv1-84	MPPs_IL-4c	MPPs_Sal	128.966	31.0559	80.0109	2.05655	0.363077	5.66422	1.47696e-08	1.37486e-06
ENSMUSG00000106490.1	Gm43283	MPPs_IL-4c	MPPs_Sal	51.2903	12.5254	31.9079	2.03448	0.59739	3.40562	0.000660139	0.0140785
ENSMUSG00000034282.3	Evpl	MPPs_IL-4c	MPPs_Sal	132.793	32.6181	82.7054	2.02902	0.411168	4.93478	8.02395e-07	5.01637e-05
ENSMUSG00000024308.15	Tapbp	MPPs_IL-4c	MPPs_Sal	1464.9	361.04	912.972	2.01968	0.162729	12.4113	2.26954e-35	2.02581e-32
ENSMUSG00000096452.2	Ighv1-77	MPPs_IL-4c	MPPs_Sal	2056.34	508.774	1282.56	2.01442	0.146298	13.7693	3.89884e-43	6.26427e-40
ENSMUSG00000036295.5	Lrrn3	MPPs_IL-4c	MPPs_Sal	236.598	59.2347	147.917	1.99344	0.552905	3.6054	0.000311674	0.0078001
ENSMUSG00000037300.19	Ttc13	MPPs_IL-4c	MPPs_Sal	6165.28	1548.16	3856.72	1.99342	0.132706	15.0213	5.32854e-51	1.42689e-47
ENSMUSG00000000732.9	Icosl	MPPs_IL-4c	MPPs_Sal	327.786	82.7772	205.282	1.98508	0.305976	6.48769	8.71624e-11	1.22845e-08
ENSMUSG00000026712.3	Mrc1	MPPs_IL-4c	MPPs_Sal	198.359	50.1093	124.234	1.98128	0.32149	6.16281	7.14665e-10	8.50557e-08
ENSMUSG00000026748.13	Plxdc2	MPPs_IL-4c	MPPs_Sal	388.658	98.7141	243.686	1.98021	0.28905	6.85075	7.34616e-12	1.2044e-09
ENSMUSG00000116220.1	A430088P11Rik	MPPs_IL-4c	MPPs_Sal	293.986	75.1762	184.581	1.9685	0.283143	6.95229	3.59391e-12	5.95293e-10
ENSMUSG00000059498.13	Fcgr3	MPPs_IL-4c	MPPs_Sal	550.874	140.933	345.903	1.96704	0.338667	5.8082	6.31484e-09	6.34128e-07
ENSMUSG00000025764.14	Jade1	MPPs_IL-4c	MPPs_Sal	855.76	218.763	537.261	1.96594	0.273857	7.17872	7.03679e-13	1.25622e-10
ENSMUSG00000035158.15	Mitf	MPPs_IL-4c	MPPs_Sal	105.689	27.1858	66.4371	1.96032	0.521177	3.76134	0.000169009	0.00478918
ENSMUSG00000024620.11	Pdgfrb	MPPs_IL-4c	MPPs_Sal	1086.82	286.07	686.443	1.92703	0.180084	10.7007	1.01021e-26	6.49239e-24
ENSMUSG00000005803.14	Sqor	MPPs_IL-4c	MPPs_Sal	2167.24	575.046	1371.15	1.91387	0.188747	10.1399	3.67624e-24	1.96887e-21
ENSMUSG00000089809.9	Rasgef1b	MPPs_IL-4c	MPPs_Sal	475.303	126.848	301.076	1.90675	0.354248	5.38254	7.3441e-08	6.08235e-06
ENSMUSG00000060572.17	Mfap2	MPPs_IL-4c	MPPs_Sal	130.583	34.7777	82.6802	1.90631	0.391212	4.87283	1.10012e-06	6.38107e-05
ENSMUSG00000054072.12	Iigp1	MPPs_IL-4c	MPPs_Sal	3603.59	962.7	2283.14	1.90464	0.252965	7.52927	5.10237e-14	1.03772e-11
ENSMUSG00000038963.15	Slco4a1	MPPs_IL-4c	MPPs_Sal	769.772	206.136	487.954	1.9009	0.165166	11.509	1.18875e-30	8.68163e-28
ENSMUSG00000017009.3	Sdc4	MPPs_IL-4c	MPPs_Sal	599.117	161.823	380.47	1.8881	0.264258	7.14493	9.00448e-13	1.58983e-10
ENSMUSG00000001986.16	Gria3	MPPs_IL-4c	MPPs_Sal	1792.23	484.268	1138.25	1.88721	0.241834	7.80373	6.01026e-15	1.48564e-12
ENSMUSG00000109378.1	Gm49396	MPPs_IL-4c	MPPs_Sal	463.885	126.388	295.137	1.87582	0.41201	4.55285	5.2923e-06	0.000256892
ENSMUSG00000002980.14	Bcam	MPPs_IL-4c	MPPs_Sal	80.1935	21.9101	51.0518	1.86838	0.579067	3.22654	0.00125297	0.0230601
ENSMUSG00000020669.15	Sh3yl1	MPPs_IL-4c	MPPs_Sal	85.8797	23.6658	54.7727	1.85996	0.515254	3.60979	0.000306447	0.00772949
ENSMUSG00000105096.1	Gbp10	MPPs_IL-4c	MPPs_Sal	70.5465	19.5452	45.0458	1.85374	0.550471	3.36755	0.000758393	0.015743
ENSMUSG00000071076.6	Jund	MPPs_IL-4c	MPPs_Sal	2152.14	595.854	1374	1.85293	0.262022	7.07164	1.53114e-12	2.64525e-10
ENSMUSG00000044279.15	Crb3	MPPs_IL-4c	MPPs_Sal	54.7843	15.2283	35.0063	1.84564	0.576559	3.20112	0.00136895	0.0245279
ENSMUSG00000036306.13	Lzts1	MPPs_IL-4c	MPPs_Sal	233.03	66.2825	149.656	1.81519	0.451268	4.02243	5.76002e-05	0.00195427
ENSMUSG00000028792.14	Ak2	MPPs_IL-4c	MPPs_Sal	11527.1	3305.63	7416.37	1.8019	0.106679	16.8908	5.25447e-64	2.81412e-60
ENSMUSG00000081974.3	Gm11960	MPPs_IL-4c	MPPs_Sal	79.8586	23.1374	51.498	1.78653	0.532665	3.35394	0.000796696	0.0163249
ENSMUSG00000039234.11	Sec24d	MPPs_IL-4c	MPPs_Sal	376.977	109.388	243.182	1.7862	0.239287	7.46468	8.35025e-14	1.67704e-11
ENSMUSG00000020689.4	Itgb3	MPPs_IL-4c	MPPs_Sal	168.194	49.3888	108.791	1.76674	0.440001	4.0153	5.93713e-05	0.00200403
ENSMUSG00000007867.9	Ift43	MPPs_IL-4c	MPPs_Sal	79.8756	23.4732	51.6744	1.7653	0.491179	3.59401	0.000325625	0.00807379
ENSMUSG00000029298.15	Gbp9	MPPs_IL-4c	MPPs_Sal	136.652	40.2795	88.4658	1.76502	0.464114	3.80298	0.000142963	0.00419058
ENSMUSG00000106599.1	Ighv1-73	MPPs_IL-4c	MPPs_Sal	80.6441	24.0367	52.3404	1.74247	0.445903	3.90773	9.3167e-05	0.00291229
ENSMUSG00000093896.2	Ighv1-76	MPPs_IL-4c	MPPs_Sal	508.461	153.339	330.9	1.73142	0.28911	5.98879	2.11413e-09	2.3426e-07
ENSMUSG00000095127.2	Ighv1-82	MPPs_IL-4c	MPPs_Sal	764.263	230.256	497.26	1.72924	0.208619	8.28898	1.14221e-16	3.38462e-14
ENSMUSG00000022885.16	St6gal1	MPPs_IL-4c	MPPs_Sal	134.076	40.6061	87.3408	1.72497	0.503972	3.42275	0.000619903	0.0133512
ENSMUSG00000102332.1	Gm19331	MPPs_IL-4c	MPPs_Sal	1187.11	360.611	773.86	1.7201	0.190289	9.0394	1.57529e-19	5.8861e-17
ENSMUSG00000094689.1	Ighv1-81	MPPs_IL-4c	MPPs_Sal	390.632	119.166	254.899	1.71433	0.288655	5.93902	2.86724e-09	3.09181e-07
ENSMUSG00000039117.16	Taf4	MPPs_IL-4c	MPPs_Sal	1101.1	336.421	718.758	1.71195	0.207589	8.24683	1.6265e-16	4.58473e-14
ENSMUSG00000033124.16	Atg9a	MPPs_IL-4c	MPPs_Sal	210.05	64.4244	137.237	1.70601	0.506435	3.36867	0.000755319	0.0156995
ENSMUSG00000073555.1	Gm4951	MPPs_IL-4c	MPPs_Sal	1120.78	344.323	732.554	1.70325	0.3457	4.92698	8.35101e-07	5.11415e-05
ENSMUSG00000090608.1	Gm17200	MPPs_IL-4c	MPPs_Sal	674.905	207.776	441.34	1.7008	0.205913	8.25979	1.45924e-16	4.18671e-14
ENSMUSG00000052889.11	Prkcb	MPPs_IL-4c	MPPs_Sal	102.562	31.7487	67.1552	1.69536	0.547597	3.09599	0.00196155	0.0321923
ENSMUSG00000016239.11	Lonrf3	MPPs_IL-4c	MPPs_Sal	68.8083	21.3324	45.0704	1.69205	0.522144	3.24057	0.00119291	0.0223646
ENSMUSG00000026069.15	Il1rl1	MPPs_IL-4c	MPPs_Sal	104.373	32.6851	68.5293	1.67538	0.514487	3.25641	0.00112832	0.0213782
ENSMUSG00000005148.8	Klf5	MPPs_IL-4c	MPPs_Sal	106.959	34.2316	70.5953	1.64271	0.504661	3.25508	0.00113362	0.0214532
ENSMUSG00000050232.6	Cxcr3	MPPs_IL-4c	MPPs_Sal	122.574	39.5286	81.0514	1.63303	0.447562	3.64873	0.000263542	0.00688509
ENSMUSG00000023243.9	Kcnk5	MPPs_IL-4c	MPPs_Sal	318.651	102.821	210.736	1.63009	0.252967	6.44391	1.16436e-10	1.62677e-08
ENSMUSG00000068129.5	Cst7	MPPs_IL-4c	MPPs_Sal	7053.66	2283.71	4668.68	1.62702	0.127387	12.7722	2.34288e-37	2.35269e-34
ENSMUSG00000022594.14	Lynx1	MPPs_IL-4c	MPPs_Sal	82.4021	26.8965	54.6493	1.62086	0.508361	3.1884	0.00143062	0.0253426
ENSMUSG00000025504.14	Eps8l2	MPPs_IL-4c	MPPs_Sal	56.6296	18.4433	37.5364	1.61992	0.518577	3.12378	0.00178545	0.0299133
ENSMUSG00000094124.5	Ighv1-74	MPPs_IL-4c	MPPs_Sal	362.368	118.083	240.225	1.61712	0.331978	4.87116	1.10946e-06	6.38915e-05
ENSMUSG00000022092.11	Ppp3cc	MPPs_IL-4c	MPPs_Sal	1500.63	490.973	995.8	1.61111	0.15528	10.3755	3.20572e-25	1.90764e-22
ENSMUSG00000108693.1	Gm45153	MPPs_IL-4c	MPPs_Sal	70.6983	23.151	46.9247	1.60935	0.546988	2.94221	0.00325884	0.0470762
ENSMUSG00000055235.11	Wdr86	MPPs_IL-4c	MPPs_Sal	145.431	48.0767	96.7539	1.59782	0.404273	3.95234	7.73922e-05	0.00246718
ENSMUSG00000026014.15	Raph1	MPPs_IL-4c	MPPs_Sal	177.672	59.061	118.367	1.59236	0.435542	3.65605	0.000256136	0.00671344
ENSMUSG00000025856.15	Pdgfa	MPPs_IL-4c	MPPs_Sal	64.4446	21.455	42.9498	1.59171	0.509418	3.12457	0.00178062	0.0298789
ENSMUSG00000021485.14	Mxd3	MPPs_IL-4c	MPPs_Sal	696.511	231.146	463.828	1.59076	0.294717	5.39761	6.75361e-08	5.68299e-06
ENSMUSG00000050335.17	Lgals3	MPPs_IL-4c	MPPs_Sal	335.762	112.136	223.949	1.58036	0.364789	4.33226	1.47586e-05	0.000637437
ENSMUSG00000067370.4	B3galt4	MPPs_IL-4c	MPPs_Sal	242.826	81.6432	162.234	1.57116	0.333771	4.70731	2.51008e-06	0.000135789
ENSMUSG00000021747.12	4930452B06Rik	MPPs_IL-4c	MPPs_Sal	109.876	37.2572	73.5664	1.56431	0.410461	3.81111	0.000138343	0.0041086
ENSMUSG00000070732.2	Rbm44	MPPs_IL-4c	MPPs_Sal	163.531	55.386	109.459	1.56249	0.434332	3.59745	0.000321349	0.00799244
ENSMUSG00000057914.15	Cacnb2	MPPs_IL-4c	MPPs_Sal	468.1	161.737	314.919	1.53275	0.199119	7.69763	1.38617e-14	3.27524e-12
ENSMUSG00000026866.16	Kynu	MPPs_IL-4c	MPPs_Sal	435.585	151.157	293.371	1.52672	0.198847	7.67784	1.61793e-14	3.56099e-12
ENSMUSG00000022799.4	Arhgap31	MPPs_IL-4c	MPPs_Sal	427.801	148.709	288.255	1.52528	0.267842	5.6947	1.2359e-08	1.18198e-06
ENSMUSG00000025036.7	Sfxn2	MPPs_IL-4c	MPPs_Sal	133.205	46.5824	89.8938	1.51133	0.512543	2.94868	0.00319131	0.0464025
ENSMUSG00000028634.17	Hivep3	MPPs_IL-4c	MPPs_Sal	1562.3	548.179	1055.24	1.51078	0.160816	9.39443	5.75272e-21	2.43234e-18
ENSMUSG00000104713.4	Gbp6	MPPs_IL-4c	MPPs_Sal	309.541	109.135	209.338	1.50476	0.480127	3.1341	0.00172384	0.0291254
ENSMUSG00000038065.13	Mturn	MPPs_IL-4c	MPPs_Sal	116.908	41.7468	79.3273	1.48611	0.497606	2.98653	0.00282163	0.0423693
ENSMUSG00000031162.14	Gata1	MPPs_IL-4c	MPPs_Sal	474.9	170.61	322.755	1.47848	0.27425	5.391	7.00673e-08	5.85011e-06
ENSMUSG00000117905.1	Gm50230	MPPs_IL-4c	MPPs_Sal	155.514	55.995	105.755	1.47393	0.445167	3.31096	0.000929749	0.0185338
ENSMUSG00000026778.13	Prkcq	MPPs_IL-4c	MPPs_Sal	1977.02	722.045	1349.53	1.45301	0.196059	7.41111	1.25246e-13	2.36745e-11
ENSMUSG00000022272.17	Myo10	MPPs_IL-4c	MPPs_Sal	576.826	212.748	394.787	1.43959	0.178211	8.07804	6.58186e-16	1.76251e-13
ENSMUSG00000087543.1	Gm16576	MPPs_IL-4c	MPPs_Sal	123.384	45.3839	84.3841	1.43945	0.429266	3.35327	0.000798618	0.0163249
ENSMUSG00000048442.15	Smim5	MPPs_IL-4c	MPPs_Sal	784.438	294.758	539.598	1.41305	0.215909	6.54469	5.96192e-11	8.7082e-09
ENSMUSG00000074170.5	Plekhf1	MPPs_IL-4c	MPPs_Sal	434.37	164.196	299.283	1.40346	0.337449	4.15903	3.19608e-05	0.00120543
ENSMUSG00000030077.11	Chl1	MPPs_IL-4c	MPPs_Sal	225.245	85.6341	155.44	1.39785	0.446017	3.13408	0.00172392	0.0291254
ENSMUSG00000027765.6	P2ry1	MPPs_IL-4c	MPPs_Sal	216.332	82.296	149.314	1.39775	0.3565	3.92075	8.82748e-05	0.00277014
ENSMUSG00000077450.13	Rab11b	MPPs_IL-4c	MPPs_Sal	3507.16	1338.09	2422.62	1.39002	0.141366	9.83279	8.13334e-23	3.95995e-20
ENSMUSG00000085704.1	4921531C22Rik	MPPs_IL-4c	MPPs_Sal	259.107	99.3428	179.225	1.38081	0.28123	4.90989	9.11252e-07	5.48355e-05
ENSMUSG00000104436.1	Gm37423	MPPs_IL-4c	MPPs_Sal	89.6982	34.5576	62.1279	1.37808	0.431508	3.19364	0.00140492	0.0250254
ENSMUSG00000043687.15	1190005I06Rik	MPPs_IL-4c	MPPs_Sal	134.208	51.7404	92.9742	1.37692	0.381611	3.60818	0.000308354	0.00774113
ENSMUSG00000019850.11	Tnfaip3	MPPs_IL-4c	MPPs_Sal	229.198	88.3556	158.777	1.37663	0.323005	4.26193	2.02671e-05	0.000837097
ENSMUSG00000030729.17	Pgm2l1	MPPs_IL-4c	MPPs_Sal	1980.24	763.655	1371.95	1.37501	0.155536	8.84048	9.53124e-19	3.40308e-16
ENSMUSG00000061414.8	Cracr2a	MPPs_IL-4c	MPPs_Sal	571.583	220.517	396.05	1.37378	0.291092	4.71939	2.36555e-06	0.000129276
ENSMUSG00000023951.18	Vegfa	MPPs_IL-4c	MPPs_Sal	271.095	104.782	187.939	1.37044	0.241111	5.68386	1.31689e-08	1.24462e-06
ENSMUSG00000074220.10	Zfp382	MPPs_IL-4c	MPPs_Sal	100.173	38.9949	69.584	1.36226	0.464259	2.93427	0.0033433	0.0478333
ENSMUSG00000036330.12	Slc18a1	MPPs_IL-4c	MPPs_Sal	646.056	251.575	448.815	1.36033	0.330616	4.11454	3.87955e-05	0.00141988
ENSMUSG00000020484.19	Xbp1	MPPs_IL-4c	MPPs_Sal	3168.82	1236.96	2202.89	1.35669	0.157612	8.60779	7.44819e-18	2.49313e-15
ENSMUSG00000027514.14	Zbp1	MPPs_IL-4c	MPPs_Sal	643.217	255.396	449.306	1.3331	0.40027	3.3305	0.000866908	0.0174544
ENSMUSG00000038418.7	Egr1	MPPs_IL-4c	MPPs_Sal	345.125	137.264	241.194	1.33143	0.386393	3.44579	0.000569386	0.0125148
ENSMUSG00000105703.2	Gm43305	MPPs_IL-4c	MPPs_Sal	815.311	326.617	570.964	1.32052	0.349071	3.78295	0.000154979	0.00446211
ENSMUSG00000044037.15	Als2cl	MPPs_IL-4c	MPPs_Sal	161.75	64.8769	113.313	1.32038	0.367085	3.59695	0.000321976	0.00799566
ENSMUSG00000104213.5	Ighd	MPPs_IL-4c	MPPs_Sal	319.248	128.397	223.822	1.31558	0.266088	4.94415	7.64774e-07	4.81868e-05
ENSMUSG00000039377.7	Hlx	MPPs_IL-4c	MPPs_Sal	194.743	78.2644	136.504	1.31235	0.364518	3.60022	0.000317949	0.00793243
ENSMUSG00000032202.11	Rab27a	MPPs_IL-4c	MPPs_Sal	502.933	203.76	353.346	1.30498	0.300588	4.34143	1.41557e-05	0.000613043
ENSMUSG00000079481.11	Nhsl2	MPPs_IL-4c	MPPs_Sal	216.861	88.0147	152.438	1.30167	0.39687	3.27984	0.00103868	0.0201958
ENSMUSG00000105123.1	Ighv1-79	MPPs_IL-4c	MPPs_Sal	213.109	87.367	150.238	1.28484	0.285742	4.49651	6.90781e-06	0.00031985
ENSMUSG00000042502.10	Cd2bp2	MPPs_IL-4c	MPPs_Sal	418.844	172.197	295.521	1.28078	0.337798	3.79156	0.000149706	0.00433392
ENSMUSG00000104094.1	Gm37314	MPPs_IL-4c	MPPs_Sal	163.759	67.4722	115.616	1.2797	0.352529	3.63007	0.000283345	0.0073139
ENSMUSG00000005474.9	Myl10	MPPs_IL-4c	MPPs_Sal	205.819	84.9958	145.407	1.27303	0.307177	4.14428	3.4088e-05	0.0012678
ENSMUSG00000054191.9	Klf1	MPPs_IL-4c	MPPs_Sal	682.404	283.77	483.087	1.26694	0.343655	3.68666	0.000227213	0.00612523
ENSMUSG00000022102.13	Dok2	MPPs_IL-4c	MPPs_Sal	2044.25	849.856	1447.05	1.26558	0.160048	7.90751	2.6258e-15	6.80462e-13
ENSMUSG00000078922.9	Tgtp1	MPPs_IL-4c	MPPs_Sal	29749.3	12394.7	21072	1.26316	0.191481	6.59679	4.20159e-11	6.25064e-09
ENSMUSG00000028496.17	Mllt3	MPPs_IL-4c	MPPs_Sal	1190.74	497.587	844.163	1.25879	0.159464	7.89388	2.92927e-15	7.45032e-13
ENSMUSG00000002565.16	Scin	MPPs_IL-4c	MPPs_Sal	115.829	48.6586	82.2437	1.25209	0.340029	3.68232	0.000231121	0.00620974
ENSMUSG00000035498.10	Cdcp1	MPPs_IL-4c	MPPs_Sal	198.819	83.6422	141.231	1.2479	0.298748	4.17711	2.95235e-05	0.00112673
ENSMUSG00000005893.14	Nr2c2	MPPs_IL-4c	MPPs_Sal	817.833	349.147	583.49	1.22704	0.318381	3.85399	0.000116208	0.00352286
ENSMUSG00000014791.10	Elmo3	MPPs_IL-4c	MPPs_Sal	91.391	39.2291	65.31	1.2199	0.388031	3.14381	0.00166764	0.0284437
ENSMUSG00000025245.14	Lztfl1	MPPs_IL-4c	MPPs_Sal	3894.14	1689.47	2791.81	1.20475	0.131478	9.1631	5.04276e-20	1.97615e-17
ENSMUSG00000042842.11	Serpinb6b	MPPs_IL-4c	MPPs_Sal	808.211	351.376	579.793	1.20153	0.21197	5.66839	1.44145e-08	1.35437e-06
ENSMUSG00000043154.15	Ppp2r3a	MPPs_IL-4c	MPPs_Sal	1213.37	527.851	870.609	1.20065	0.156035	7.69475	1.4177e-14	3.30118e-12
ENSMUSG00000009894.15	Snap47	MPPs_IL-4c	MPPs_Sal	1329.27	579.302	954.288	1.19757	0.141456	8.46604	2.53886e-17	7.84458e-15
ENSMUSG00000037022.3	Mmaa	MPPs_IL-4c	MPPs_Sal	559.323	244.424	401.874	1.19317	0.225175	5.29886	1.16529e-07	8.91556e-06
ENSMUSG00000060586.11	H2-Eb1	MPPs_IL-4c	MPPs_Sal	1204.5	526.985	865.742	1.19315	0.257132	4.64021	3.48055e-06	0.000181565
ENSMUSG00000026104.14	Stat1	MPPs_IL-4c	MPPs_Sal	4597.54	2013.59	3305.56	1.19121	0.222081	5.36384	8.14711e-08	6.55388e-06
ENSMUSG00000001415.10	Smg5	MPPs_IL-4c	MPPs_Sal	243.409	106.635	175.022	1.19038	0.407885	2.91842	0.00351809	0.049703
ENSMUSG00000078921.3	Tgtp2	MPPs_IL-4c	MPPs_Sal	34074.5	14979	24526.8	1.18577	0.189023	6.27318	3.53751e-10	4.47537e-08
ENSMUSG00000026815.14	Gfi1b	MPPs_IL-4c	MPPs_Sal	1032.91	455.988	744.449	1.17977	0.298	3.95896	7.52765e-05	0.0024093
ENSMUSG00000039787.13	Cercam	MPPs_IL-4c	MPPs_Sal	104.811	46.4705	75.6409	1.17533	0.372505	3.1552	0.00160389	0.0277691
ENSMUSG00000037957.14	Wdr20	MPPs_IL-4c	MPPs_Sal	730.447	323.788	527.118	1.17445	0.186576	6.29477	3.07847e-10	3.98885e-08
ENSMUSG00000034438.16	Gbp8	MPPs_IL-4c	MPPs_Sal	235.155	104.133	169.644	1.17343	0.295422	3.97205	7.12574e-05	0.00231291
ENSMUSG00000020653.12	Klf11	MPPs_IL-4c	MPPs_Sal	275.135	122.846	198.99	1.16282	0.31164	3.73129	0.000190499	0.00534099
ENSMUSG00000007646.13	Rad51c	MPPs_IL-4c	MPPs_Sal	208.835	93.4949	151.165	1.16133	0.312021	3.72196	0.000197685	0.00549515
ENSMUSG00000048376.6	F2r	MPPs_IL-4c	MPPs_Sal	770.58	345.815	558.198	1.1552	0.174103	6.63515	3.24181e-11	4.96058e-09
ENSMUSG00000025880.11	Smad7	MPPs_IL-4c	MPPs_Sal	418.861	188.921	303.891	1.14837	0.228501	5.02566	5.01702e-07	3.35869e-05
ENSMUSG00000026519.16	Tmem63a	MPPs_IL-4c	MPPs_Sal	294.66	133.367	214.013	1.14567	0.305634	3.74849	0.0001779	0.00500583
ENSMUSG00000037846.18	Rtkn2	MPPs_IL-4c	MPPs_Sal	284.441	128.6	206.521	1.1435	0.318563	3.58956	0.000331237	0.00820028
ENSMUSG00000029516.19	Cit	MPPs_IL-4c	MPPs_Sal	860.718	389.884	625.301	1.14178	0.283158	4.03232	5.52287e-05	0.00189203
ENSMUSG00000056592.14	Zfp658	MPPs_IL-4c	MPPs_Sal	178.719	81.0716	129.895	1.14126	0.369389	3.08958	0.00200441	0.0326852
ENSMUSG00000039315.15	Clnk	MPPs_IL-4c	MPPs_Sal	1017.59	461.758	739.672	1.14028	0.215861	5.28247	1.27451e-07	9.52445e-06
ENSMUSG00000068606.6	Gm4841	MPPs_IL-4c	MPPs_Sal	360.189	163.714	261.952	1.13853	0.268599	4.23877	2.24745e-05	0.00090728
ENSMUSG00000018930.3	Ccl4	MPPs_IL-4c	MPPs_Sal	2053.9	935.304	1494.6	1.13482	0.172298	6.58641	4.50599e-11	6.64199e-09
ENSMUSG00000000318.16	Clec10a	MPPs_IL-4c	MPPs_Sal	455.575	207.901	331.738	1.1307	0.372348	3.03667	0.00239205	0.0374784
ENSMUSG00000033590.8	Myo5c	MPPs_IL-4c	MPPs_Sal	174.5	79.9727	127.236	1.12743	0.360309	3.12906	0.00175364	0.0295035
ENSMUSG00000044712.15	Slc38a6	MPPs_IL-4c	MPPs_Sal	180.864	83.2923	132.078	1.119	0.327951	3.41208	0.000644685	0.0138109
ENSMUSG00000002489.16	Tiam1	MPPs_IL-4c	MPPs_Sal	374.87	172.654	273.762	1.11773	0.36247	3.08365	0.00204476	0.0331515
ENSMUSG00000027247.16	Arhgap1	MPPs_IL-4c	MPPs_Sal	592.584	273.27	432.927	1.11583	0.300131	3.71783	0.000200945	0.00556651
ENSMUSG00000030068.4	Gm20696	MPPs_IL-4c	MPPs_Sal	158.266	72.9954	115.631	1.11466	0.309688	3.59932	0.000319052	0.00794762
ENSMUSG00000021699.17	Pde4d	MPPs_IL-4c	MPPs_Sal	1285.64	593.887	939.763	1.11443	0.168742	6.60435	3.99256e-11	6.05175e-09
ENSMUSG00000022876.18	Samsn1	MPPs_IL-4c	MPPs_Sal	31950.7	14834.4	23392.6	1.10688	0.143927	7.69054	1.46521e-14	3.36307e-12
ENSMUSG00000020644.9	Id2	MPPs_IL-4c	MPPs_Sal	1210.71	564.502	887.606	1.10055	0.256741	4.2866	1.81429e-05	0.000758134
ENSMUSG00000024613.16	Tcof1	MPPs_IL-4c	MPPs_Sal	2148.89	1004.19	1576.54	1.09746	0.126162	8.6988	3.35397e-18	1.14656e-15
ENSMUSG00000079445.3	B3gnt7	MPPs_IL-4c	MPPs_Sal	234.445	110.104	172.274	1.09015	0.275034	3.96367	7.38058e-05	0.0023812
ENSMUSG00000018983.9	E2f2	MPPs_IL-4c	MPPs_Sal	249.532	117.336	183.434	1.08868	0.2334	4.66446	3.09427e-06	0.000163538
ENSMUSG00000040848.11	Sft2d2	MPPs_IL-4c	MPPs_Sal	1849.25	870.421	1359.83	1.08742	0.169339	6.42159	1.34854e-10	1.83619e-08
ENSMUSG00000020728.17	Cep112	MPPs_IL-4c	MPPs_Sal	271.273	128.271	199.772	1.07858	0.32369	3.33213	0.000861826	0.0173739
ENSMUSG00000025372.16	Baiap2	MPPs_IL-4c	MPPs_Sal	668.872	317.042	492.957	1.07663	0.20964	5.13561	2.81236e-07	1.93103e-05
ENSMUSG00000073421.6	H2-Ab1	MPPs_IL-4c	MPPs_Sal	8426.47	3997.56	6212.02	1.07594	0.235587	4.56705	4.94635e-06	0.000243037
ENSMUSG00000069919.7	Hba-a1	MPPs_IL-4c	MPPs_Sal	409.504	194.411	301.958	1.07443	0.252965	4.24735	2.16315e-05	0.000886615
ENSMUSG00000024579.7	Pcyox1l	MPPs_IL-4c	MPPs_Sal	558.241	264.973	411.607	1.07356	0.234805	4.57215	4.82736e-06	0.00023865
ENSMUSG00000022657.9	Cd96	MPPs_IL-4c	MPPs_Sal	2724.82	1299.7	2012.26	1.06816	0.146009	7.31574	2.55961e-13	4.72704e-11
ENSMUSG00000029554.15	Mad1l1	MPPs_IL-4c	MPPs_Sal	953.12	455.662	704.391	1.06396	0.241068	4.41354	1.01695e-05	0.000456408
ENSMUSG00000020808.3	Pimreg	MPPs_IL-4c	MPPs_Sal	1811.03	867.109	1339.07	1.06196	0.194211	5.46807	4.54974e-08	3.99457e-06
ENSMUSG00000039396.11	Neil3	MPPs_IL-4c	MPPs_Sal	2566.18	1231.97	1899.08	1.05819	0.16293	6.49477	8.31584e-11	1.1824e-08
ENSMUSG00000087175.7	Gm15133	MPPs_IL-4c	MPPs_Sal	158.454	76.1978	117.326	1.05568	0.328557	3.21309	0.00131316	0.0237565
ENSMUSG00000040822.7	1700123O20Rik	MPPs_IL-4c	MPPs_Sal	1910.56	920.346	1415.46	1.05396	0.276851	3.80696	0.000140683	0.00414744
ENSMUSG00000035919.16	Bbs9	MPPs_IL-4c	MPPs_Sal	299.359	144.233	221.796	1.05363	0.291989	3.60845	0.000308036	0.00774113
ENSMUSG00000035828.11	Pim3	MPPs_IL-4c	MPPs_Sal	356.84	172.109	264.475	1.05011	0.25133	4.1782	2.93823e-05	0.00112401
ENSMUSG00000086513.3	9130208D14Rik	MPPs_IL-4c	MPPs_Sal	583.341	281.88	432.611	1.04916	0.211455	4.96161	6.99116e-07	4.49308e-05
ENSMUSG00000084925.8	1810062O18Rik	MPPs_IL-4c	MPPs_Sal	113.769	55.172	84.4703	1.0463	0.357907	2.92338	0.00346258	0.0490593
ENSMUSG00000023966.8	Rsph9	MPPs_IL-4c	MPPs_Sal	386.08	186.86	286.47	1.04592	0.263367	3.97133	7.14737e-05	0.00231526
ENSMUSG00000032228.16	Tcf12	MPPs_IL-4c	MPPs_Sal	748.631	363.52	556.075	1.04202	0.280738	3.71171	0.000205864	0.00568319
ENSMUSG00000026879.14	Gsn	MPPs_IL-4c	MPPs_Sal	727.466	353.079	540.273	1.04176	0.260598	3.99758	6.39929e-05	0.00211124
ENSMUSG00000036155.13	Mgat5	MPPs_IL-4c	MPPs_Sal	1323.87	643.595	983.731	1.04089	0.1936	5.37648	7.59559e-08	6.25838e-06
ENSMUSG00000051517.14	Arhgef39	MPPs_IL-4c	MPPs_Sal	777.437	378.341	577.889	1.03771	0.210373	4.93273	8.10885e-07	5.0303e-05
ENSMUSG00000049728.14	Zfp668	MPPs_IL-4c	MPPs_Sal	180.552	88.0941	134.323	1.03659	0.320301	3.23631	0.00121084	0.0225953
ENSMUSG00000105928.1	Gm9256	MPPs_IL-4c	MPPs_Sal	116.137	56.6867	86.4119	1.03489	0.352497	2.93589	0.00332597	0.0476986
ENSMUSG00000028175.15	Depdc1a	MPPs_IL-4c	MPPs_Sal	725.044	354.525	539.784	1.03179	0.334167	3.08763	0.00201758	0.0328102
ENSMUSG00000041775.7	Mapk1ip1	MPPs_IL-4c	MPPs_Sal	688.549	338.354	513.451	1.02589	0.270487	3.79277	0.000148978	0.00432063
ENSMUSG00000034111.6	Tmed8	MPPs_IL-4c	MPPs_Sal	394.477	194.621	294.549	1.02021	0.216342	4.71571	2.40865e-06	0.000130742
ENSMUSG00000039361.11	Picalm	MPPs_IL-4c	MPPs_Sal	1319.55	652.352	985.95	1.01688	0.19648	5.17549	2.27317e-07	1.63781e-05
ENSMUSG00000021675.4	F2rl2	MPPs_IL-4c	MPPs_Sal	296.301	146.589	221.445	1.0162	0.276814	3.67107	0.000241538	0.00640503
ENSMUSG00000079037.9	Prnp	MPPs_IL-4c	MPPs_Sal	211.157	104.723	157.94	1.0139	0.308818	3.28315	0.00102652	0.0200403
ENSMUSG00000031428.11	Zcchc18	MPPs_IL-4c	MPPs_Sal	315.236	156.162	235.699	1.01231	0.290702	3.48231	0.000497111	0.0112316
ENSMUSG00000110631.1	Gm42047	MPPs_IL-4c	MPPs_Sal	1160.8	577.447	869.122	1.00753	0.250531	4.02159	5.78077e-05	0.00195536
ENSMUSG00000032503.18	Arpp21	MPPs_IL-4c	MPPs_Sal	811.576	405.045	608.31	1.00239	0.161529	6.20566	5.44682e-10	6.73185e-08

## Sheet: Down
Supplementary information, Table S3 DEGs of MPPs isolated from mice treated with IL-4c versus saline
Down-regualted genes in IL-4c treated MPPs when compared with saline treated MPPs
gene_id	gene_name	sampleA	sampleB	baseMeanA	baseMeanB	baseMean	log2FoldChange	lfcSE	stat	pvalue	padj
ENSMUSG00000022039.6	Adam2	MPPs_IL-4c	MPPs_Sal	0	62.179	31.0895	-8.47983	1.40724	-6.02586	1.68212e-09	1.88997e-07
ENSMUSG00000116069.1	Gm49510	MPPs_IL-4c	MPPs_Sal	0	48.032	24.016	-8.11041	1.40881	-5.75691	8.56665e-09	8.44419e-07
ENSMUSG00000096764.1	Gm21985	MPPs_IL-4c	MPPs_Sal	0	36.9431	18.4715	-7.73111	1.43234	-5.39755	6.75578e-08	5.68299e-06
ENSMUSG00000025804.5	Ccr1	MPPs_IL-4c	MPPs_Sal	0	23.6083	11.8041	-7.08516	1.53197	-4.62488	3.74816e-06	0.000193018
ENSMUSG00000076613.4	Ighg2b	MPPs_IL-4c	MPPs_Sal	0.920198	77.5747	39.2475	-6.3702	1.19398	-5.33527	9.54046e-08	7.47739e-06
ENSMUSG00000106506.1	4930558F17Rik	MPPs_IL-4c	MPPs_Sal	0.920198	35.8929	18.4066	-5.26047	1.19761	-4.39249	1.12059e-05	0.00049802
ENSMUSG00000040856.17	Dlk1	MPPs_IL-4c	MPPs_Sal	2.18106	40.9355	21.5583	-4.22387	1.0333	-4.08774	4.356e-05	0.00155757
ENSMUSG00000031142.17	Cacna1f	MPPs_IL-4c	MPPs_Sal	1.26328	23.4505	12.3569	-4.21591	1.2759	-3.30426	0.00095227	0.018889
ENSMUSG00000030165.16	Klrd1	MPPs_IL-4c	MPPs_Sal	3.42496	61.3606	32.3928	-4.15587	0.841616	-4.93797	7.89404e-07	4.95443e-05
ENSMUSG00000030325.16	Klrb1c	MPPs_IL-4c	MPPs_Sal	1.6185	27.1177	14.3681	-4.08161	1.36128	-2.99836	0.00271439	0.0411385
ENSMUSG00000055653.13	Gpc3	MPPs_IL-4c	MPPs_Sal	1.58697	25.0675	13.3273	-3.98772	1.18619	-3.36178	0.000774429	0.0159727
ENSMUSG00000027867.10	Spag17	MPPs_IL-4c	MPPs_Sal	1.58577	21.6067	11.5962	-3.77037	1.11144	-3.39234	0.000692989	0.0145736
ENSMUSG00000029659.16	Medag	MPPs_IL-4c	MPPs_Sal	2.76059	34.2499	18.5052	-3.62296	1.20841	-2.99811	0.00271662	0.0411385
ENSMUSG00000102418.1	Sh2d1b1	MPPs_IL-4c	MPPs_Sal	4.03296	43.193	23.613	-3.41354	0.96165	-3.54967	0.000385715	0.00918117
ENSMUSG00000062075.13	Lmnb2	MPPs_IL-4c	MPPs_Sal	33.029	279.565	156.297	-3.08416	0.360987	-8.5437	1.2999e-17	4.26235e-15
ENSMUSG00000015943.11	Bola1	MPPs_IL-4c	MPPs_Sal	252.975	1824.43	1038.7	-2.85034	0.846838	-3.36586	0.000763052	0.0157914
ENSMUSG00000063234.5	Gpr84	MPPs_IL-4c	MPPs_Sal	6.55951	42.8476	24.7035	-2.70472	0.89073	-3.03652	0.00239328	0.0374784
ENSMUSG00000053113.3	Socs3	MPPs_IL-4c	MPPs_Sal	16.29	106.017	61.1537	-2.70053	0.644985	-4.18697	2.82706e-05	0.00109716
ENSMUSG00000117286.1	Gm1043	MPPs_IL-4c	MPPs_Sal	28.9761	185.104	107.04	-2.67428	0.593013	-4.50964	6.49365e-06	0.000304179
ENSMUSG00000039683.16	Sdk1	MPPs_IL-4c	MPPs_Sal	4.74702	26.0111	15.379	-2.45608	0.812949	-3.0212	0.00251777	0.0387481
ENSMUSG00000056055.13	Sag	MPPs_IL-4c	MPPs_Sal	6.96322	38.1645	22.5639	-2.45585	0.809678	-3.03312	0.00242042	0.0377196
ENSMUSG00000033177.13	Tmprss7	MPPs_IL-4c	MPPs_Sal	13.4184	71.5289	42.4736	-2.41855	0.658744	-3.67145	0.000241178	0.00640503
ENSMUSG00000099391.2	1700003C15Rik	MPPs_IL-4c	MPPs_Sal	13.219	63.7441	38.4816	-2.27091	0.587601	-3.86472	0.000111218	0.00340954
ENSMUSG00000017144.8	Rnd3	MPPs_IL-4c	MPPs_Sal	11.4229	54.017	32.7199	-2.2445	0.585746	-3.83186	0.000127178	0.00380517
ENSMUSG00000020592.14	Sdc1	MPPs_IL-4c	MPPs_Sal	42.0732	198.9	120.487	-2.24335	0.518733	-4.32468	1.52751e-05	0.000654278
ENSMUSG00000069792.5	Wfdc17	MPPs_IL-4c	MPPs_Sal	4011.33	18773.9	11392.6	-2.22657	0.223188	-9.9762	1.93748e-23	9.72799e-21
ENSMUSG00000033207.7	Mamdc2	MPPs_IL-4c	MPPs_Sal	22.3317	102.854	62.5929	-2.20658	0.557317	-3.95929	7.51717e-05	0.0024093
ENSMUSG00000033852.16	Gm28042	MPPs_IL-4c	MPPs_Sal	25.9278	118.219	72.0732	-2.18702	0.651414	-3.35735	0.000786943	0.0161686
ENSMUSG00000020712.11	Tcam1	MPPs_IL-4c	MPPs_Sal	21.3782	96.4746	58.9264	-2.173	0.483523	-4.49409	6.98674e-06	0.000322574
ENSMUSG00000085755.1	Gm13496	MPPs_IL-4c	MPPs_Sal	13.527	58.3564	35.9417	-2.1104	0.648946	-3.25205	0.00114576	0.0215816
ENSMUSG00000044265.16	Olfm5	MPPs_IL-4c	MPPs_Sal	24.2025	96.1837	60.1931	-1.99036	0.496864	-4.00585	6.17957e-05	0.00205563
ENSMUSG00000030545.9	Pex11a	MPPs_IL-4c	MPPs_Sal	34.7859	137.638	86.2118	-1.98329	0.405511	-4.89084	1.00405e-06	5.93093e-05
ENSMUSG00000021185.16	Dglucy	MPPs_IL-4c	MPPs_Sal	46.7227	183.806	115.264	-1.97755	0.369309	-5.35474	8.56788e-08	6.84876e-06
ENSMUSG00000009108.15	Gnat2	MPPs_IL-4c	MPPs_Sal	45.8291	178.189	112.009	-1.95998	0.337068	-5.81478	6.07132e-09	6.21324e-07
ENSMUSG00000026581.14	Sell	MPPs_IL-4c	MPPs_Sal	1465.25	5586.86	3526.06	-1.93089	0.260508	-7.412	1.24411e-13	2.36745e-11
ENSMUSG00000038527.9	C1rl	MPPs_IL-4c	MPPs_Sal	34.1341	128.439	81.2866	-1.91364	0.436068	-4.38839	1.1419e-05	0.000504037
ENSMUSG00000050473.5	Slc35d3	MPPs_IL-4c	MPPs_Sal	63.5559	238.545	151.051	-1.90816	0.359816	-5.30316	1.13815e-07	8.79144e-06
ENSMUSG00000078861.8	Zfp931	MPPs_IL-4c	MPPs_Sal	62.4514	229.573	146.012	-1.8787	0.547235	-3.43307	0.000596786	0.0129575
ENSMUSG00000049103.14	Ccr2	MPPs_IL-4c	MPPs_Sal	39.4904	142.537	91.014	-1.85133	0.41664	-4.44347	8.85204e-06	0.000400636
ENSMUSG00000089756.2	Zfp966	MPPs_IL-4c	MPPs_Sal	22.6452	81.3739	52.0096	-1.84531	0.479878	-3.84537	0.000120372	0.00363537
ENSMUSG00000027506.15	Tpd52	MPPs_IL-4c	MPPs_Sal	595.132	2135.87	1365.5	-1.84354	0.134317	-13.7253	7.16626e-43	1.04673e-39
ENSMUSG00000013611.14	Snx31	MPPs_IL-4c	MPPs_Sal	60.5449	212.333	136.439	-1.81084	0.351801	-5.14734	2.64213e-07	1.82193e-05
ENSMUSG00000110958.1	Gm33332	MPPs_IL-4c	MPPs_Sal	49.7626	172.669	111.216	-1.79671	0.418327	-4.29499	1.74699e-05	0.000734787
ENSMUSG00000035493.10	Tgfbi	MPPs_IL-4c	MPPs_Sal	67.9498	234.67	151.31	-1.7891	0.427974	-4.18039	2.91005e-05	0.00111856
ENSMUSG00000090214.8	Gm15657	MPPs_IL-4c	MPPs_Sal	268.477	913.866	591.171	-1.76722	0.228116	-7.74705	9.40526e-15	2.25544e-12
ENSMUSG00000040690.15	Col16a1	MPPs_IL-4c	MPPs_Sal	13.6027	46.008	29.8054	-1.75969	0.587329	-2.99608	0.00273473	0.0413079
ENSMUSG00000065160.1	Gm50452	MPPs_IL-4c	MPPs_Sal	20.2998	68.1548	44.2273	-1.74889	0.543439	-3.2182	0.00128999	0.023446
ENSMUSG00000117442.1	1810073O08Rik	MPPs_IL-4c	MPPs_Sal	161.416	531.905	346.661	-1.71977	0.295996	-5.81013	6.24226e-09	6.34128e-07
ENSMUSG00000030399.2	Ckm	MPPs_IL-4c	MPPs_Sal	15.1309	49.154	32.1425	-1.70006	0.56755	-2.99543	0.00274056	0.0413452
ENSMUSG00000035835.14	Plppr3	MPPs_IL-4c	MPPs_Sal	91.6605	297.8	194.73	-1.69874	0.387	-4.3895	1.13611e-05	0.00050286
ENSMUSG00000032827.15	Ppp1r9a	MPPs_IL-4c	MPPs_Sal	205.065	661.332	433.199	-1.68905	0.181783	-9.29161	1.51976e-20	6.10448e-18
ENSMUSG00000004661.15	Arid3b	MPPs_IL-4c	MPPs_Sal	22.4566	68.449	45.4528	-1.61006	0.491009	-3.27909	0.00104143	0.0202085
ENSMUSG00000021322.8	Aoah	MPPs_IL-4c	MPPs_Sal	23.0192	69.932	46.4756	-1.60234	0.53106	-3.01725	0.00255082	0.0390697
ENSMUSG00000104982.1	Gm32554	MPPs_IL-4c	MPPs_Sal	65.8783	196.85	131.364	-1.57951	0.394514	-4.00369	6.23624e-05	0.00206459
ENSMUSG00000028362.2	Tnfsf8	MPPs_IL-4c	MPPs_Sal	40.1779	119.513	79.8453	-1.5714	0.411458	-3.81909	0.000133943	0.0039927
ENSMUSG00000105705.1	AC174780.1	MPPs_IL-4c	MPPs_Sal	119.829	352.045	235.937	-1.55544	0.38769	-4.01209	6.01838e-05	0.00201899
ENSMUSG00000022824.12	Muc13	MPPs_IL-4c	MPPs_Sal	1152.57	3384.37	2268.47	-1.55405	0.177922	-8.73444	2.44864e-18	8.55268e-16
ENSMUSG00000071723.7	Gspt2	MPPs_IL-4c	MPPs_Sal	63.7825	183.333	123.558	-1.52279	0.379554	-4.01206	6.01914e-05	0.00201899
ENSMUSG00000053175.17	Bcl3	MPPs_IL-4c	MPPs_Sal	126.594	359.567	243.081	-1.50659	0.230551	-6.53475	6.37158e-11	9.22271e-09
ENSMUSG00000015966.17	Il17rb	MPPs_IL-4c	MPPs_Sal	28.6009	80.9911	54.796	-1.50387	0.511176	-2.94199	0.00326109	0.0470762
ENSMUSG00000032484.8	Ngp	MPPs_IL-4c	MPPs_Sal	31.2087	87.7055	59.4571	-1.4903	0.467088	-3.19062	0.0014197	0.0251769
ENSMUSG00000030142.10	Clec4e	MPPs_IL-4c	MPPs_Sal	444.774	1240.89	842.834	-1.48017	0.289243	-5.11737	3.09825e-07	2.1093e-05
ENSMUSG00000037606.18	Osbpl5	MPPs_IL-4c	MPPs_Sal	57.7527	157.916	107.834	-1.45321	0.39716	-3.659	0.0002532	0.00664733
ENSMUSG00000072663.12	Spef2	MPPs_IL-4c	MPPs_Sal	60.8405	164.773	112.807	-1.43763	0.418461	-3.43551	0.000591429	0.012876
ENSMUSG00000020785.17	Camkk1	MPPs_IL-4c	MPPs_Sal	48.0707	129.322	88.6962	-1.42881	0.489664	-2.91794	0.00352348	0.049703
ENSMUSG00000000983.13	Wfdc18	MPPs_IL-4c	MPPs_Sal	506.153	1350.17	928.16	-1.41533	0.211667	-6.68656	2.28482e-11	3.63468e-09
ENSMUSG00000106219.1	5830416I19Rik	MPPs_IL-4c	MPPs_Sal	35.0575	93.1145	64.086	-1.40668	0.469032	-2.99911	0.00270766	0.0411191
ENSMUSG00000086763.1	Plxna4os1	MPPs_IL-4c	MPPs_Sal	205.429	543.129	374.279	-1.40211	0.285393	-4.91292	8.97313e-07	5.41997e-05
ENSMUSG00000031309.15	Rps6ka3	MPPs_IL-4c	MPPs_Sal	250.512	654.375	452.444	-1.38503	0.235619	-5.87826	4.1459e-09	4.4114e-07
ENSMUSG00000025491.14	Ifitm1	MPPs_IL-4c	MPPs_Sal	11689.6	30295.5	20992.6	-1.37387	0.14173	-9.69359	3.21043e-22	1.51712e-19
ENSMUSG00000106943.2	Dancr	MPPs_IL-4c	MPPs_Sal	167.965	426.462	297.213	-1.34439	0.43089	-3.12002	0.00180837	0.0302657
ENSMUSG00000054321.7	Taf4b	MPPs_IL-4c	MPPs_Sal	78.8963	199.451	139.174	-1.3386	0.321266	-4.16664	3.09125e-05	0.00116864
ENSMUSG00000033653.18	Vps8	MPPs_IL-4c	MPPs_Sal	55.0717	139.046	97.059	-1.33671	0.352054	-3.79688	0.000146526	0.00427265
ENSMUSG00000037583.2	Nr0b2	MPPs_IL-4c	MPPs_Sal	76.6132	191.344	133.978	-1.31967	0.324128	-4.07146	4.67203e-05	0.00164617
ENSMUSG00000071637.5	Cebpd	MPPs_IL-4c	MPPs_Sal	120.677	300.128	210.402	-1.31519	0.245207	-5.36359	8.15818e-08	6.55388e-06
ENSMUSG00000070111.4	Gm10286	MPPs_IL-4c	MPPs_Sal	49.3044	119.318	84.3112	-1.27583	0.3423	-3.72724	0.000193585	0.00540926
ENSMUSG00000000058.6	Cav2	MPPs_IL-4c	MPPs_Sal	147.451	352.325	249.888	-1.25746	0.268459	-4.68398	2.81352e-06	0.000150682
ENSMUSG00000026608.13	Kctd3	MPPs_IL-4c	MPPs_Sal	59.2295	140.046	99.6376	-1.24126	0.418879	-2.9633	0.0030436	0.0445699
ENSMUSG00000031565.18	Fgfr1	MPPs_IL-4c	MPPs_Sal	45.0914	106.507	75.7991	-1.24006	0.417869	-2.96757	0.00300163	0.0441642
ENSMUSG00000024535.16	Snx24	MPPs_IL-4c	MPPs_Sal	75.4413	178.134	126.788	-1.23927	0.314785	-3.9369	8.25424e-05	0.0026158
ENSMUSG00000089718.1	2310075C17Rik	MPPs_IL-4c	MPPs_Sal	76.4833	180.563	128.523	-1.238	0.327216	-3.78343	0.000154681	0.00446188
ENSMUSG00000031451.6	Gas6	MPPs_IL-4c	MPPs_Sal	52.4475	123.703	88.0752	-1.23682	0.411893	-3.00276	0.00267547	0.0407457
ENSMUSG00000085024.1	C230035I16Rik	MPPs_IL-4c	MPPs_Sal	57.7073	135.401	96.5542	-1.23133	0.373405	-3.29756	0.000975289	0.0192506
ENSMUSG00000001946.14	Esam	MPPs_IL-4c	MPPs_Sal	119.177	279.085	199.131	-1.22805	0.347616	-3.53277	0.000411227	0.00967378
ENSMUSG00000030031.14	Kbtbd8	MPPs_IL-4c	MPPs_Sal	46.8112	109.289	78.0501	-1.22497	0.375267	-3.26426	0.00109751	0.0209676
ENSMUSG00000024621.16	Csf1r	MPPs_IL-4c	MPPs_Sal	40.7136	94.586	67.6498	-1.21609	0.376393	-3.23091	0.00123399	0.0228679
ENSMUSG00000099034.7	2810039B14Rik	MPPs_IL-4c	MPPs_Sal	56.5828	129.95	93.2663	-1.20082	0.335133	-3.58311	0.000339521	0.00835658
ENSMUSG00000073940.3	Hbb-bt	MPPs_IL-4c	MPPs_Sal	437.838	1001.51	719.675	-1.19397	0.2173	-5.49456	3.91677e-08	3.45774e-06
ENSMUSG00000030725.4	Lipt2	MPPs_IL-4c	MPPs_Sal	347.843	783.673	565.758	-1.17163	0.272249	-4.30354	1.68092e-05	0.000710721
ENSMUSG00000070348.5	Ccnd1	MPPs_IL-4c	MPPs_Sal	156.47	349.628	253.049	-1.1604	0.320187	-3.62413	0.00028994	0.0074098
ENSMUSG00000054404.13	Slfn5	MPPs_IL-4c	MPPs_Sal	86.5556	192.851	139.703	-1.15585	0.33835	-3.41615	0.000635123	0.0136424
ENSMUSG00000024034.13	Tmprss3	MPPs_IL-4c	MPPs_Sal	119.189	265.293	192.241	-1.15545	0.328764	-3.51452	0.000440556	0.0102586
ENSMUSG00000017713.9	Tha1	MPPs_IL-4c	MPPs_Sal	129.736	288.63	209.183	-1.15508	0.291105	-3.96791	7.25048e-05	0.00234393
ENSMUSG00000063018.6	2010204K13Rik	MPPs_IL-4c	MPPs_Sal	322.704	705.378	514.041	-1.12771	0.227844	-4.94948	7.44139e-07	4.7113e-05
ENSMUSG00000028527.18	Ak4	MPPs_IL-4c	MPPs_Sal	91.8187	200.762	146.29	-1.12717	0.340212	-3.31314	0.000922534	0.0184129
ENSMUSG00000073412.6	Lst1	MPPs_IL-4c	MPPs_Sal	774.71	1689.62	1232.17	-1.1251	0.146359	-7.68725	1.50332e-14	3.39836e-12
ENSMUSG00000019122.8	Ccl9	MPPs_IL-4c	MPPs_Sal	1398.2	3046.09	2222.14	-1.1234	0.232331	-4.83535	1.32912e-06	7.51934e-05
ENSMUSG00000038370.6	Pcp4l1	MPPs_IL-4c	MPPs_Sal	702.288	1520.24	1111.26	-1.11452	0.189735	-5.87408	4.25201e-09	4.49454e-07
ENSMUSG00000030786.18	Itgam	MPPs_IL-4c	MPPs_Sal	68.3278	147.902	108.115	-1.11379	0.361182	-3.08374	0.00204414	0.0331515
ENSMUSG00000117431.1	8430430B14Rik	MPPs_IL-4c	MPPs_Sal	143.974	310.157	227.066	-1.10667	0.316211	-3.49979	0.000465627	0.0106875
ENSMUSG00000002319.16	Ipo4	MPPs_IL-4c	MPPs_Sal	122.515	263.4	192.958	-1.10497	0.342667	-3.22461	0.00126144	0.0230895
ENSMUSG00000074874.10	Ctla2b	MPPs_IL-4c	MPPs_Sal	901.562	1927.01	1414.29	-1.09566	0.138827	-7.89226	2.9677e-15	7.45032e-13
ENSMUSG00000003882.5	Il7r	MPPs_IL-4c	MPPs_Sal	249.675	530.793	390.234	-1.08798	0.185256	-5.87285	4.28369e-09	4.49844e-07
ENSMUSG00000060950.12	Trmt61a	MPPs_IL-4c	MPPs_Sal	96.7565	204.302	150.529	-1.07953	0.364095	-2.96496	0.00302717	0.0444179
ENSMUSG00000078789.9	Dph1	MPPs_IL-4c	MPPs_Sal	156.062	328.446	242.254	-1.07275	0.27235	-3.93889	8.18608e-05	0.00259932
ENSMUSG00000057729.12	Prtn3	MPPs_IL-4c	MPPs_Sal	2047.3	4276.51	3161.91	-1.0626	0.149364	-7.11413	1.12624e-12	1.96688e-10
ENSMUSG00000060703.12	Cd302	MPPs_IL-4c	MPPs_Sal	127.421	261.654	194.538	-1.03871	0.232682	-4.4641	8.04068e-06	0.000365976
ENSMUSG00000030579.10	Tyrobp	MPPs_IL-4c	MPPs_Sal	1143.88	2341.02	1742.45	-1.03301	0.164447	-6.28173	3.34832e-10	4.26963e-08
ENSMUSG00000033187.8	BC016579	MPPs_IL-4c	MPPs_Sal	192.949	393.344	293.146	-1.02736	0.254177	-4.04191	5.30187e-05	0.00183194
ENSMUSG00000069515.6	Lyz1	MPPs_IL-4c	MPPs_Sal	96.9826	197.731	147.357	-1.02735	0.314563	-3.26596	0.00109094	0.0208917
ENSMUSG00000039167.12	Adgrl4	MPPs_IL-4c	MPPs_Sal	7008.28	14259.5	10633.9	-1.02482	0.114626	-8.94055	3.87223e-19	1.41398e-16
ENSMUSG00000018740.14	Slc25a35	MPPs_IL-4c	MPPs_Sal	344.532	700.584	522.558	-1.02387	0.22177	-4.61681	3.89684e-06	0.000199397
ENSMUSG00000027559.5	Car3	MPPs_IL-4c	MPPs_Sal	175.161	352.74	263.951	-1.01032	0.244827	-4.12669	3.68029e-05	0.00136247
ENSMUSG00000079419.4	Ms4a6c	MPPs_IL-4c	MPPs_Sal	619.927	1248.6	934.263	-1.00995	0.267377	-3.77725	0.000158571	0.00454147
ENSMUSG00000038028.9	Tigar	MPPs_IL-4c	MPPs_Sal	71.369	143.211	107.29	-1.00385	0.325924	-3.08002	0.00206989	0.0334678
ENSMUSG00000074527.11	Gm14296	MPPs_IL-4c	MPPs_Sal	117.606	235.725	176.666	-1.00212	0.264934	-3.78253	0.000155245	0.00446211
