# Supplementary material for: Activating an Interleukin-4-FLT3-STAT6 axis in Multipotent Progenitors Restores Lymphopoiesis in Inflammation and Aging
Source: Immunity. Author manuscript; Available in PMC 2026 Jul 27. (PMC13404287; doi:10.1016/j.immuni.2026.04.018)
Supplement: Table S4 — DEGs of LT-HSCs isolated from mice treated with IL-4c versus saline. (Related to Figure 3) [file NIHMS2194208-supplement-Table_S4.xlsx]

## Sheet: Up
Supplementary information, Table S4 DEGs of LT-HSC isolated from mice treated with IL-4c versus saline
Up-regualted genes in IL-4c treated LT-HSCs when compared with saline treated LT-HSCs
gene_id	gene_name	sampleA	sampleB	baseMeanA	baseMeanB	baseMean	log2FoldChange	lfcSE	stat	pvalue	padj
ENSMUSG00000068893.5	Sprr2a2	LTHSC_IL-4c	LTHSC_Sal	4972.52	2.13088	2487.33	11.2058	2.00046	5.60162	2.12353e-08	3.34068e-06
ENSMUSG00000061100.5	Retnla	LTHSC_IL-4c	LTHSC_Sal	137.431	0	68.7157	9.57273	1.30366	7.34294	2.08946e-13	7.48722e-11
ENSMUSG00000085675.1	Gm12022	LTHSC_IL-4c	LTHSC_Sal	125.445	0	62.7223	9.44136	2.3026	4.1003	4.12619e-05	0.00296116
ENSMUSG00000032207.10	Lipc	LTHSC_IL-4c	LTHSC_Sal	114.81	3.83182	59.3209	4.93886	0.915048	5.39738	6.76228e-08	9.49647e-06
ENSMUSG00000043801.7	Oaz1-ps	LTHSC_IL-4c	LTHSC_Sal	1275.85	48.6164	662.231	4.71415	1.19046	3.95995	7.49665e-05	0.00480986
ENSMUSG00000082110.1	Gm11196	LTHSC_IL-4c	LTHSC_Sal	156.819	12.061	84.4401	3.7021	0.581306	6.36859	1.90769e-10	4.34027e-08
ENSMUSG00000079339.7	Ifit1bl1	LTHSC_IL-4c	LTHSC_Sal	141.726	11.5819	76.6539	3.62645	0.726959	4.98853	6.08409e-07	7.40422e-05
ENSMUSG00000003166.20	Dgcr2	LTHSC_IL-4c	LTHSC_Sal	165.931	14.6602	90.2956	3.49471	0.898429	3.88981	0.000100324	0.00599159
ENSMUSG00000027654.2	Fam83d	LTHSC_IL-4c	LTHSC_Sal	329.304	32.5468	180.925	3.32881	0.446106	7.46192	8.52734e-14	3.23537e-11
ENSMUSG00000062488.9	Ifit3b	LTHSC_IL-4c	LTHSC_Sal	108.271	12.0786	60.175	3.18083	0.709568	4.48277	7.36787e-06	0.000709294
ENSMUSG00000068129.5	Cst7	LTHSC_IL-4c	LTHSC_Sal	125.19	13.9272	69.5585	3.16767	0.801873	3.95034	7.80418e-05	0.0049351
ENSMUSG00000030867.7	Plk1	LTHSC_IL-4c	LTHSC_Sal	574.71	79.1755	326.942	2.86538	0.370094	7.74229	9.7641e-15	4.49846e-12
ENSMUSG00000048330.14	Ric3	LTHSC_IL-4c	LTHSC_Sal	106.082	14.9939	60.5378	2.81774	0.688866	4.0904	4.30624e-05	0.00303555
ENSMUSG00000032218.7	Ccnb2	LTHSC_IL-4c	LTHSC_Sal	7068.17	1048.01	4058.09	2.75363	0.222847	12.3566	4.4881e-35	5.78964e-31
ENSMUSG00000046341.5	Gm11223	LTHSC_IL-4c	LTHSC_Sal	1261.21	187.276	724.243	2.75123	0.4955	5.55244	2.8171e-08	4.34523e-06
ENSMUSG00000044201.10	Cdc25c	LTHSC_IL-4c	LTHSC_Sal	464.133	69.7192	266.926	2.73321	0.429404	6.36511	1.95144e-10	4.34027e-08
ENSMUSG00000048574.9	Ccnb1-ps	LTHSC_IL-4c	LTHSC_Sal	142.868	22.3423	82.6053	2.67543	0.629701	4.24873	2.14989e-05	0.00176647
ENSMUSG00000100459.6	Gm5833	LTHSC_IL-4c	LTHSC_Sal	221.506	35.1155	128.311	2.6618	0.537869	4.94879	7.46754e-07	8.91956e-05
ENSMUSG00000069910.2	Spdl1	LTHSC_IL-4c	LTHSC_Sal	388.129	63.1229	225.626	2.62651	0.492766	5.33013	9.81451e-08	1.34688e-05
ENSMUSG00000061724.5	Gm2423	LTHSC_IL-4c	LTHSC_Sal	311.222	50.4943	180.858	2.62561	0.709325	3.70156	0.00021428	0.0111463
ENSMUSG00000021176.6	Efcab11	LTHSC_IL-4c	LTHSC_Sal	400.712	68.2708	234.491	2.5556	0.507111	5.03953	4.66675e-07	5.73344e-05
ENSMUSG00000069309.2	Hist1h2an	LTHSC_IL-4c	LTHSC_Sal	471.959	84.8667	278.413	2.47507	0.412842	5.99521	2.03227e-09	3.85534e-07
ENSMUSG00000029699.13	Ssc4d	LTHSC_IL-4c	LTHSC_Sal	70.5363	12.9438	41.74	2.45731	0.747387	3.28787	0.00100948	0.0338241
ENSMUSG00000021760.5	Gpx8	LTHSC_IL-4c	LTHSC_Sal	139.972	25.6817	82.8267	2.4555	0.541801	4.53212	5.83959e-06	0.000588521
ENSMUSG00000001403.13	Ube2c	LTHSC_IL-4c	LTHSC_Sal	4630.07	875.528	2752.8	2.40213	0.235049	10.2197	1.61887e-24	1.04417e-20
ENSMUSG00000037628.10	Cdkn3	LTHSC_IL-4c	LTHSC_Sal	1240.96	237.964	739.464	2.38241	0.271589	8.7721	1.7537e-18	2.05661e-15
ENSMUSG00000028175.15	Depdc1a	LTHSC_IL-4c	LTHSC_Sal	564.963	109.998	337.48	2.35777	0.410135	5.74877	8.98926e-09	1.54615e-06
ENSMUSG00000097365.7	C030034L19Rik	LTHSC_IL-4c	LTHSC_Sal	111.983	22.1861	67.0844	2.33963	0.575022	4.06877	4.72628e-05	0.00326038
ENSMUSG00000025154.15	Arhgap19	LTHSC_IL-4c	LTHSC_Sal	237.417	47.4786	142.448	2.31368	0.551489	4.19533	2.72476e-05	0.00211743
ENSMUSG00000024308.15	Tapbp	LTHSC_IL-4c	LTHSC_Sal	846.386	170.575	508.481	2.31276	0.344759	6.70834	1.96853e-11	5.40298e-09
ENSMUSG00000026955.13	Sapcd2	LTHSC_IL-4c	LTHSC_Sal	169.742	34.5608	102.151	2.29929	0.576288	3.98983	6.61219e-05	0.00432981
ENSMUSG00000038379.15	Ttk	LTHSC_IL-4c	LTHSC_Sal	613.039	127.086	370.062	2.26864	0.347359	6.53111	6.52841e-11	1.61955e-08
ENSMUSG00000023505.13	Cdca3	LTHSC_IL-4c	LTHSC_Sal	1997.45	417.941	1207.7	2.25802	0.229303	9.84735	7.03765e-23	2.26964e-19
ENSMUSG00000024791.10	Cdca5	LTHSC_IL-4c	LTHSC_Sal	1144.96	243.472	694.215	2.23547	0.259445	8.61633	6.91372e-18	6.3705e-15
ENSMUSG00000027883.15	Gpsm2	LTHSC_IL-4c	LTHSC_Sal	390.136	83.7544	236.945	2.22306	0.334469	6.64653	3.00084e-11	7.90018e-09
ENSMUSG00000037846.18	Rtkn2	LTHSC_IL-4c	LTHSC_Sal	96.6296	21.1355	58.8826	2.1998	0.59644	3.68821	0.000225836	0.0116067
ENSMUSG00000068744.12	Psrc1	LTHSC_IL-4c	LTHSC_Sal	677.845	148.621	413.233	2.1903	0.306576	7.14438	9.04004e-13	2.91541e-10
ENSMUSG00000029177.9	Cenpa	LTHSC_IL-4c	LTHSC_Sal	3397.49	746.776	2072.13	2.18554	0.222718	9.81303	9.89554e-23	2.55305e-19
ENSMUSG00000049811.17	Fam161a	LTHSC_IL-4c	LTHSC_Sal	76.1502	16.715	46.4326	2.18501	0.671084	3.25594	0.00113017	0.0358211
ENSMUSG00000113255.1	Tes3-ps	LTHSC_IL-4c	LTHSC_Sal	408.146	89.8692	249.008	2.1834	0.695617	3.1388	0.00169642	0.0473675
ENSMUSG00000006398.15	Cdc20	LTHSC_IL-4c	LTHSC_Sal	2245.3	496.636	1370.97	2.17697	0.365241	5.96037	2.51661e-09	4.70497e-07
ENSMUSG00000039055.4	Eme1	LTHSC_IL-4c	LTHSC_Sal	178.166	39.312	108.739	2.17519	0.459434	4.73449	2.19606e-06	0.00023806
ENSMUSG00000027496.15	Aurka	LTHSC_IL-4c	LTHSC_Sal	1797.93	399.054	1098.49	2.17259	0.330072	6.58217	4.63629e-11	1.17271e-08
ENSMUSG00000066026.14	Dhrs3	LTHSC_IL-4c	LTHSC_Sal	177.327	40.1764	108.752	2.14689	0.495414	4.33353	1.46738e-05	0.00127042
ENSMUSG00000020330.16	Hmmr	LTHSC_IL-4c	LTHSC_Sal	2118.64	482.929	1300.78	2.13208	0.24341	8.75921	1.96618e-18	2.11364e-15
ENSMUSG00000021965.3	Ska3	LTHSC_IL-4c	LTHSC_Sal	534.922	123.652	329.287	2.11604	0.369179	5.73175	9.94019e-09	1.64396e-06
ENSMUSG00000027306.15	Nusap1	LTHSC_IL-4c	LTHSC_Sal	3585.51	830.967	2208.24	2.10969	0.241319	8.74231	2.28399e-18	2.26642e-15
ENSMUSG00000033031.13	Cip2a	LTHSC_IL-4c	LTHSC_Sal	953.498	223.994	588.746	2.09159	0.271627	7.70022	1.35828e-14	6.04201e-12
ENSMUSG00000051517.14	Arhgef39	LTHSC_IL-4c	LTHSC_Sal	581.639	139.183	360.411	2.06026	0.322425	6.38988	1.66019e-10	3.96602e-08
ENSMUSG00000039396.11	Neil3	LTHSC_IL-4c	LTHSC_Sal	1513.09	368.269	940.677	2.03841	0.322567	6.31932	2.62716e-10	5.5558e-08
ENSMUSG00000026779.6	Mastl	LTHSC_IL-4c	LTHSC_Sal	278.652	68.1505	173.401	2.03338	0.481569	4.2224	2.41713e-05	0.0019367
ENSMUSG00000026622.15	Nek2	LTHSC_IL-4c	LTHSC_Sal	193.178	47.4876	120.333	2.02164	0.516814	3.91173	9.16378e-05	0.00559562
ENSMUSG00000027115.14	Kif18a	LTHSC_IL-4c	LTHSC_Sal	1026.64	253.111	639.876	2.02093	0.257745	7.8408	4.47692e-15	2.22124e-12
ENSMUSG00000003779.16	Kif20a	LTHSC_IL-4c	LTHSC_Sal	570.073	140.514	355.294	2.01942	0.562435	3.59049	0.000330053	0.0149919
ENSMUSG00000035365.15	Parpbp	LTHSC_IL-4c	LTHSC_Sal	316.773	78.4166	197.595	2.01795	0.36467	5.53364	3.13659e-08	4.76024e-06
ENSMUSG00000022322.8	Shcbp1	LTHSC_IL-4c	LTHSC_Sal	1968.12	490.692	1229.41	2.00525	0.314931	6.36727	1.92421e-10	4.34027e-08
ENSMUSG00000026683.14	Nuf2	LTHSC_IL-4c	LTHSC_Sal	2318.49	582.873	1450.68	1.99145	0.275888	7.21833	5.26296e-13	1.78664e-10
ENSMUSG00000080999.1	H2ac5-ps	LTHSC_IL-4c	LTHSC_Sal	105.706	27.0794	66.3928	1.97111	0.530203	3.71765	0.000201086	0.010719
ENSMUSG00000051378.10	Kif18b	LTHSC_IL-4c	LTHSC_Sal	257.405	66.1697	161.787	1.95944	0.340747	5.75043	8.90178e-09	1.54615e-06
ENSMUSG00000078653.4	Cntd1	LTHSC_IL-4c	LTHSC_Sal	105.389	27.3811	66.3851	1.94715	0.593006	3.28353	0.00102517	0.0340013
ENSMUSG00000022033.9	Pbk	LTHSC_IL-4c	LTHSC_Sal	4982.63	1295.27	3138.95	1.94368	0.232481	8.36057	6.24178e-17	4.23784e-14
ENSMUSG00000048327.6	Ckap2l	LTHSC_IL-4c	LTHSC_Sal	1281.77	333.595	807.682	1.94352	0.295211	6.58351	4.59463e-11	1.17271e-08
ENSMUSG00000020492.11	Ska2	LTHSC_IL-4c	LTHSC_Sal	1651.61	429.829	1040.72	1.94284	0.23076	8.4193	3.78752e-17	2.87406e-14
ENSMUSG00000038943.16	Prc1	LTHSC_IL-4c	LTHSC_Sal	2924.63	762.003	1843.32	1.94017	0.208041	9.32588	1.10065e-20	2.02834e-17
ENSMUSG00000020493.8	Prr11	LTHSC_IL-4c	LTHSC_Sal	189.803	49.7607	119.782	1.93368	0.432452	4.47144	7.76929e-06	0.000731561
ENSMUSG00000021391.10	Cenpp	LTHSC_IL-4c	LTHSC_Sal	840.377	220.348	530.362	1.93296	0.23745	8.14048	3.93719e-16	2.41856e-13
ENSMUSG00000027326.13	Knl1	LTHSC_IL-4c	LTHSC_Sal	1979	519.624	1249.31	1.93017	0.203203	9.49869	2.12555e-21	4.56992e-18
ENSMUSG00000022034.10	Esco2	LTHSC_IL-4c	LTHSC_Sal	1271.51	334.946	803.227	1.92484	0.23262	8.2746	1.28886e-16	8.31315e-14
ENSMUSG00000027469.16	Tpx2	LTHSC_IL-4c	LTHSC_Sal	1858.13	490.263	1174.2	1.92183	0.223723	8.59023	8.67958e-18	7.46444e-15
ENSMUSG00000002055.9	Spag5	LTHSC_IL-4c	LTHSC_Sal	445.937	117.696	281.817	1.92077	0.429124	4.47602	7.6049e-06	0.000722838
ENSMUSG00000037725.8	Ckap2	LTHSC_IL-4c	LTHSC_Sal	1530.57	404.431	967.5	1.91988	0.268306	7.15557	8.33284e-13	2.75625e-10
ENSMUSG00000028873.16	Cdca8	LTHSC_IL-4c	LTHSC_Sal	2993.3	793.532	1893.41	1.91554	0.218309	8.77444	1.71757e-18	2.05661e-15
ENSMUSG00000005233.16	Spc25	LTHSC_IL-4c	LTHSC_Sal	4656.57	1234.88	2945.72	1.91499	0.20715	9.24444	2.36477e-20	3.81319e-17
ENSMUSG00000041431.16	Ccnb1	LTHSC_IL-4c	LTHSC_Sal	2367.1	632.027	1499.56	1.90495	0.284989	6.6843	2.3203e-11	6.23582e-09
ENSMUSG00000017716.15	Birc5	LTHSC_IL-4c	LTHSC_Sal	6263.18	1689.6	3976.39	1.88982	0.25379	7.44639	9.5932e-14	3.53578e-11
ENSMUSG00000020808.3	Pimreg	LTHSC_IL-4c	LTHSC_Sal	1222.23	330.365	776.297	1.88614	0.328624	5.73952	9.4946e-09	1.61158e-06
ENSMUSG00000095865.1	Gm13237	LTHSC_IL-4c	LTHSC_Sal	3303.15	899.974	2101.56	1.87572	0.210341	8.91751	4.769e-19	6.83557e-16
ENSMUSG00000030325.16	Klrb1c	LTHSC_IL-4c	LTHSC_Sal	265.527	72.6727	169.1	1.86773	0.407953	4.5783	4.6878e-06	0.000483781
ENSMUSG00000034311.3	Kif4	LTHSC_IL-4c	LTHSC_Sal	632.69	173.892	403.291	1.8623	0.355282	5.24176	1.59054e-07	2.11526e-05
ENSMUSG00000089809.9	Rasgef1b	LTHSC_IL-4c	LTHSC_Sal	611.147	168.788	389.967	1.85312	0.42691	4.34078	1.41979e-05	0.00124594
ENSMUSG00000103529.1	A730089K16Rik	LTHSC_IL-4c	LTHSC_Sal	110.176	30.5196	70.3479	1.85184	0.529422	3.49785	0.00046902	0.0195804
ENSMUSG00000027331.15	Knstrn	LTHSC_IL-4c	LTHSC_Sal	1201.66	333.613	767.638	1.84869	0.27464	6.73132	1.68136e-11	4.71512e-09
ENSMUSG00000028678.13	Kif2c	LTHSC_IL-4c	LTHSC_Sal	425.482	119.266	272.374	1.83119	0.350312	5.22732	1.71988e-07	2.26393e-05
ENSMUSG00000026039.9	Sgo2a	LTHSC_IL-4c	LTHSC_Sal	474.54	133.243	303.892	1.82993	0.343986	5.31977	1.03898e-07	1.41082e-05
ENSMUSG00000030677.8	Kif22	LTHSC_IL-4c	LTHSC_Sal	1334.06	376.515	855.29	1.82612	0.303362	6.01961	1.7484e-09	3.36633e-07
ENSMUSG00000094777.2	Hist1h2ap	LTHSC_IL-4c	LTHSC_Sal	7391.93	2093.1	4742.52	1.82023	0.215544	8.44481	3.04532e-17	2.45529e-14
ENSMUSG00000021485.14	Mxd3	LTHSC_IL-4c	LTHSC_Sal	475.201	134.843	305.022	1.82021	0.430792	4.22526	2.3867e-05	0.00192428
ENSMUSG00000031756.5	Cenpn	LTHSC_IL-4c	LTHSC_Sal	922.784	264.592	593.688	1.80361	0.236496	7.62637	2.41464e-14	1.0383e-11
ENSMUSG00000040084.9	Bub1b	LTHSC_IL-4c	LTHSC_Sal	916.812	263.027	589.92	1.8013	0.215101	8.37421	5.55975e-17	3.98449e-14
ENSMUSG00000059776.7	Rpl13-ps6	LTHSC_IL-4c	LTHSC_Sal	1421.86	408.128	914.994	1.80057	0.431971	4.16826	3.06934e-05	0.00232908
ENSMUSG00000032783.9	Troap	LTHSC_IL-4c	LTHSC_Sal	115.321	33.1902	74.2554	1.79996	0.563627	3.19353	0.00140547	0.0412059
ENSMUSG00000047534.17	Mis18bp1	LTHSC_IL-4c	LTHSC_Sal	1909.81	549.25	1229.53	1.79672	0.231292	7.76817	7.96273e-15	3.80442e-12
ENSMUSG00000031971.15	Ccsap	LTHSC_IL-4c	LTHSC_Sal	187.757	54.1568	120.957	1.79476	0.500684	3.58462	0.000337572	0.0151731
ENSMUSG00000023940.14	Sgo1	LTHSC_IL-4c	LTHSC_Sal	1115.53	323.193	719.363	1.78668	0.224344	7.96404	1.66515e-15	9.33935e-13
ENSMUSG00000027379.13	Bub1	LTHSC_IL-4c	LTHSC_Sal	829.278	242.073	535.676	1.77818	0.324006	5.4881	4.06284e-08	6.02421e-06
ENSMUSG00000035683.13	Melk	LTHSC_IL-4c	LTHSC_Sal	399.896	116.817	258.356	1.77564	0.331557	5.35545	8.53433e-08	1.18379e-05
ENSMUSG00000027715.9	Ccna2	LTHSC_IL-4c	LTHSC_Sal	1984.45	581.425	1282.94	1.76991	0.241918	7.31615	2.55191e-13	8.8972e-11
ENSMUSG00000079017.3	Ifi27l2a	LTHSC_IL-4c	LTHSC_Sal	216.619	64.1808	140.4	1.75867	0.446042	3.94284	8.05219e-05	0.00506699
ENSMUSG00000045328.11	Cenpe	LTHSC_IL-4c	LTHSC_Sal	2192.6	649.339	1420.97	1.75545	0.252607	6.94935	3.66979e-12	1.12715e-09
ENSMUSG00000029304.14	Spp1	LTHSC_IL-4c	LTHSC_Sal	290.619	86.5136	188.566	1.74251	0.479995	3.63026	0.000283131	0.0134525
ENSMUSG00000012443.4	Kif11	LTHSC_IL-4c	LTHSC_Sal	1328.73	397.55	863.139	1.74085	0.231183	7.53019	5.06654e-14	2.10833e-11
ENSMUSG00000037544.14	Dlgap5	LTHSC_IL-4c	LTHSC_Sal	715.202	215.029	465.116	1.73554	0.33536	5.17515	2.27726e-07	2.93766e-05
ENSMUSG00000030346.16	Rad51ap1	LTHSC_IL-4c	LTHSC_Sal	1132.04	340.683	736.36	1.73341	0.220428	7.86383	3.72559e-15	1.93185e-12
ENSMUSG00000024056.10	Ndc80	LTHSC_IL-4c	LTHSC_Sal	1434.64	432.374	933.509	1.7314	0.280727	6.16755	6.93572e-10	1.37647e-07
ENSMUSG00000019942.13	Cdk1	LTHSC_IL-4c	LTHSC_Sal	3212.59	968.629	2090.61	1.73003	0.170048	10.1738	2.596e-24	1.11628e-20
ENSMUSG00000063021.3	H2ac15	LTHSC_IL-4c	LTHSC_Sal	233.099	70.7413	151.92	1.72292	0.498963	3.453	0.000554388	0.0224404
ENSMUSG00000020897.12	Aurkb	LTHSC_IL-4c	LTHSC_Sal	1260.63	383.401	822.015	1.71726	0.359332	4.77903	1.76143e-06	0.000195883
ENSMUSG00000034401.16	Spata6	LTHSC_IL-4c	LTHSC_Sal	381.521	115.969	248.745	1.71693	0.35112	4.88987	1.00903e-06	0.00011519
ENSMUSG00000021697.12	Depdc1b	LTHSC_IL-4c	LTHSC_Sal	427.736	130.427	279.081	1.71624	0.471701	3.63842	0.000274319	0.0133968
ENSMUSG00000094248.1	Hist1h2ao	LTHSC_IL-4c	LTHSC_Sal	12891	3972.13	8431.55	1.69826	0.278364	6.10086	1.05498e-09	2.06201e-07
ENSMUSG00000019773.7	Fbxo5	LTHSC_IL-4c	LTHSC_Sal	1418.26	442.159	930.21	1.68215	0.21102	7.97151	1.56746e-15	9.19101e-13
ENSMUSG00000020669.15	Sh3yl1	LTHSC_IL-4c	LTHSC_Sal	156.208	48.7456	102.477	1.67929	0.452534	3.71086	0.000206559	0.0109205
ENSMUSG00000026605.14	Cenpf	LTHSC_IL-4c	LTHSC_Sal	2647.9	831.348	1739.62	1.67051	0.270574	6.17394	6.66073e-10	1.34255e-07
ENSMUSG00000041498.13	Kif14	LTHSC_IL-4c	LTHSC_Sal	298.953	94.8746	196.914	1.65818	0.417977	3.96716	7.27349e-05	0.00471497
ENSMUSG00000033952.14	Aspm	LTHSC_IL-4c	LTHSC_Sal	898.405	285.001	591.703	1.6548	0.27816	5.94908	2.69646e-09	4.9692e-07
ENSMUSG00000087060.7	Eldr	LTHSC_IL-4c	LTHSC_Sal	743.905	236.581	490.243	1.65213	0.259692	6.36186	1.99322e-10	4.35806e-08
ENSMUSG00000046295.13	Ankle1	LTHSC_IL-4c	LTHSC_Sal	277.843	88.3667	183.105	1.6493	0.449011	3.67318	0.000239554	0.0121186
ENSMUSG00000022442.16	Ttll1	LTHSC_IL-4c	LTHSC_Sal	525.235	169.108	347.171	1.63711	0.427216	3.83204	0.000127086	0.00722209
ENSMUSG00000036768.6	Kif15	LTHSC_IL-4c	LTHSC_Sal	1003.08	326.428	664.753	1.62007	0.253152	6.39959	1.55791e-10	3.79188e-08
ENSMUSG00000034906.15	Ncaph	LTHSC_IL-4c	LTHSC_Sal	436.858	142.611	289.735	1.6165	0.452764	3.5703	0.000356576	0.0157529
ENSMUSG00000036223.16	Ska1	LTHSC_IL-4c	LTHSC_Sal	604.525	197.631	401.078	1.61258	0.337111	4.78352	1.72249e-06	0.000193219
ENSMUSG00000072980.3	Oip5	LTHSC_IL-4c	LTHSC_Sal	913.922	300.539	607.23	1.60503	0.251452	6.38307	1.73572e-10	4.07106e-08
ENSMUSG00000005470.8	Asf1b	LTHSC_IL-4c	LTHSC_Sal	2319.22	764.192	1541.71	1.60246	0.296911	5.3971	6.77268e-08	9.49647e-06
ENSMUSG00000062248.5	Cks2	LTHSC_IL-4c	LTHSC_Sal	7228.6	2400.09	4814.35	1.59026	0.212255	7.4922	6.77294e-14	2.6476e-11
ENSMUSG00000116475.1	Gm19945	LTHSC_IL-4c	LTHSC_Sal	243.646	81.1043	162.375	1.58311	0.353721	4.47557	7.62062e-06	0.000722838
ENSMUSG00000069302.5	H2ac12	LTHSC_IL-4c	LTHSC_Sal	418.064	139.804	278.934	1.5821	0.414452	3.81733	0.000134902	0.00763261
ENSMUSG00000023015.14	Racgap1	LTHSC_IL-4c	LTHSC_Sal	1385.33	462.959	924.143	1.58173	0.268713	5.88634	3.94836e-09	7.07414e-07
ENSMUSG00000010047.12	Hyal2	LTHSC_IL-4c	LTHSC_Sal	298.771	100.29	199.531	1.57888	0.438692	3.59906	0.000319371	0.0146615
ENSMUSG00000049932.3	H2ax	LTHSC_IL-4c	LTHSC_Sal	3686.39	1247.86	2467.12	1.5632	0.208531	7.49626	6.5664e-14	2.64708e-11
ENSMUSG00000084353.1	Gm15452	LTHSC_IL-4c	LTHSC_Sal	324.565	109.721	217.143	1.56072	0.339425	4.59813	4.26299e-06	0.000443488
ENSMUSG00000045273.8	Cenph	LTHSC_IL-4c	LTHSC_Sal	1392.72	474.035	933.379	1.55447	0.297623	5.22294	1.76105e-07	2.2947e-05
ENSMUSG00000076441.9	Ass1	LTHSC_IL-4c	LTHSC_Sal	322.715	110.355	216.535	1.55187	0.429175	3.61593	0.000299272	0.0140386
ENSMUSG00000029910.14	Mad2l1	LTHSC_IL-4c	LTHSC_Sal	3943.75	1348.31	2646.03	1.54849	0.196928	7.86322	3.74389e-15	1.93185e-12
ENSMUSG00000033088.19	Triobp	LTHSC_IL-4c	LTHSC_Sal	577.92	197.893	387.906	1.54827	0.362457	4.2716	1.94074e-05	0.00160484
ENSMUSG00000058773.2	H1f5	LTHSC_IL-4c	LTHSC_Sal	514.677	177.133	345.905	1.53893	0.2772	5.55168	2.82945e-08	4.34523e-06
ENSMUSG00000033589.4	Reep4	LTHSC_IL-4c	LTHSC_Sal	759.216	263.093	511.155	1.53064	0.467063	3.27717	0.00104854	0.034378
ENSMUSG00000088252.1	Snord13	LTHSC_IL-4c	LTHSC_Sal	508.359	176.218	342.288	1.52706	0.438204	3.48482	0.00049247	0.0203617
ENSMUSG00000031262.12	Cenpi	LTHSC_IL-4c	LTHSC_Sal	455.129	158.512	306.821	1.52195	0.388039	3.92216	8.77594e-05	0.00544277
ENSMUSG00000024989.15	Cep55	LTHSC_IL-4c	LTHSC_Sal	937.639	326.928	632.283	1.51898	0.321804	4.7202	2.35617e-06	0.000253288
ENSMUSG00000069301.5	H2ac11	LTHSC_IL-4c	LTHSC_Sal	1207.33	422.971	815.152	1.51396	0.368401	4.10954	3.96454e-05	0.00288941
ENSMUSG00000018932.9	Map2k3	LTHSC_IL-4c	LTHSC_Sal	974.249	341.504	657.876	1.51381	0.438902	3.44909	0.000562477	0.022534
ENSMUSG00000066152.11	Slc31a2	LTHSC_IL-4c	LTHSC_Sal	234.337	82.3696	158.353	1.5112	0.466733	3.23783	0.00120441	0.0374383
ENSMUSG00000001039.12	B9d1	LTHSC_IL-4c	LTHSC_Sal	357.934	125.747	241.84	1.50812	0.399666	3.77345	0.000161003	0.00891388
ENSMUSG00000015880.13	Ncapg	LTHSC_IL-4c	LTHSC_Sal	990.855	348.679	669.767	1.507	0.265338	5.67955	1.35048e-08	2.15077e-06
ENSMUSG00000114456.1	H2bc9	LTHSC_IL-4c	LTHSC_Sal	168.459	59.3032	113.881	1.50505	0.455656	3.30304	0.000956434	0.0327268
ENSMUSG00000040557.14	Mettl27	LTHSC_IL-4c	LTHSC_Sal	498.562	176.947	337.755	1.49627	0.336907	4.44119	8.94634e-06	0.000836289
ENSMUSG00000034883.9	Lrr1	LTHSC_IL-4c	LTHSC_Sal	289.009	102.443	195.726	1.49433	0.41129	3.63328	0.00027984	0.0134525
ENSMUSG00000018752.19	Tnfsfm13	LTHSC_IL-4c	LTHSC_Sal	339.456	120.707	230.081	1.49299	0.449956	3.31809	0.00090635	0.0315998
ENSMUSG00000034023.16	Fancd2	LTHSC_IL-4c	LTHSC_Sal	213.572	75.6111	144.592	1.49269	0.43628	3.4214	0.000623004	0.0242802
ENSMUSG00000112808.1	Gm4739	LTHSC_IL-4c	LTHSC_Sal	1839.85	656.066	1247.96	1.48777	0.212756	6.99284	2.69379e-12	8.47557e-10
ENSMUSG00000026708.16	Cenpl	LTHSC_IL-4c	LTHSC_Sal	1185.12	423.809	804.463	1.48472	0.236052	6.28979	3.1789e-10	6.61416e-08
ENSMUSG00000029838.11	Ptn	LTHSC_IL-4c	LTHSC_Sal	780.119	279.772	529.945	1.47994	0.310336	4.76883	1.853e-06	0.000204305
ENSMUSG00000091512.5	Lamtor3	LTHSC_IL-4c	LTHSC_Sal	2115.24	759.303	1437.27	1.47854	0.345808	4.27562	1.90602e-05	0.0015863
ENSMUSG00000069272.6	H2ac8	LTHSC_IL-4c	LTHSC_Sal	1339.73	481.174	910.451	1.47749	0.324017	4.55992	5.11736e-06	0.000519795
ENSMUSG00000023345.17	Poc1a	LTHSC_IL-4c	LTHSC_Sal	357.28	129.156	243.218	1.4713	0.411163	3.57838	0.000345734	0.0154324
ENSMUSG00000098318.7	Lockd	LTHSC_IL-4c	LTHSC_Sal	5159.51	1887.7	3523.6	1.45016	0.283433	5.11642	3.11388e-07	3.86241e-05
ENSMUSG00000032400.18	Zwilch	LTHSC_IL-4c	LTHSC_Sal	498.611	182.395	340.503	1.44895	0.327257	4.42756	9.53034e-06	0.000884471
ENSMUSG00000028551.14	Cdkn2c	LTHSC_IL-4c	LTHSC_Sal	331.153	121.605	226.379	1.44759	0.344833	4.19795	2.69346e-05	0.00210579
ENSMUSG00000094017.1	Gm13160	LTHSC_IL-4c	LTHSC_Sal	882.495	330.32	606.407	1.41749	0.38746	3.65841	0.000253782	0.0126891
ENSMUSG00000098090.8	2700099C18Rik	LTHSC_IL-4c	LTHSC_Sal	739.76	277.932	508.846	1.41031	0.302604	4.66057	3.15342e-06	0.000333436
ENSMUSG00000074476.6	Spc24	LTHSC_IL-4c	LTHSC_Sal	1838.07	696.937	1267.5	1.39898	0.303428	4.6106	4.01516e-06	0.000421103
ENSMUSG00000036777.8	Anln	LTHSC_IL-4c	LTHSC_Sal	590.719	223.959	407.339	1.39767	0.309278	4.51913	6.20931e-06	0.000616155
ENSMUSG00000027699.19	Ect2	LTHSC_IL-4c	LTHSC_Sal	686.742	262.928	474.835	1.38323	0.31558	4.38314	1.16982e-05	0.00104796
ENSMUSG00000029414.11	Kntc1	LTHSC_IL-4c	LTHSC_Sal	385.029	149.005	267.017	1.37046	0.431177	3.17842	0.00148081	0.0430234
ENSMUSG00000018102.5	H2bc4	LTHSC_IL-4c	LTHSC_Sal	2227.24	864.846	1546.04	1.36468	0.344719	3.95883	7.53172e-05	0.00480986
ENSMUSG00000018570.17	2810408A11Rik	LTHSC_IL-4c	LTHSC_Sal	199.953	77.74	138.847	1.3622	0.416508	3.27052	0.0010735	0.0349268
ENSMUSG00000019845.8	Tube1	LTHSC_IL-4c	LTHSC_Sal	301.848	117.957	209.902	1.35822	0.422997	3.21095	0.00132297	0.0395055
ENSMUSG00000020914.17	Top2a	LTHSC_IL-4c	LTHSC_Sal	5486.47	2141.15	3813.81	1.35714	0.198232	6.84621	7.5833e-12	2.17388e-09
ENSMUSG00000031004.8	Mki67	LTHSC_IL-4c	LTHSC_Sal	4140.35	1620.39	2880.37	1.35294	0.215726	6.27159	3.5739e-10	7.31798e-08
ENSMUSG00000033355.6	Rtp4	LTHSC_IL-4c	LTHSC_Sal	2293.39	900.054	1596.72	1.34959	0.371555	3.63228	0.000280924	0.0134525
ENSMUSG00000023966.8	Rsph9	LTHSC_IL-4c	LTHSC_Sal	324.508	127.25	225.879	1.34941	0.374859	3.59978	0.00031849	0.0146615
ENSMUSG00000054717.7	Hmgb2	LTHSC_IL-4c	LTHSC_Sal	19664.5	7732.55	13698.5	1.34653	0.195133	6.90054	5.18063e-12	1.51887e-09
ENSMUSG00000066315.9	Gm12918	LTHSC_IL-4c	LTHSC_Sal	2132.47	840.287	1486.38	1.3435	0.395644	3.39573	0.000684469	0.0255932
ENSMUSG00000001517.14	Foxm1	LTHSC_IL-4c	LTHSC_Sal	312.327	122.91	217.619	1.34243	0.37731	3.55789	0.00037384	0.0164032
ENSMUSG00000029516.19	Cit	LTHSC_IL-4c	LTHSC_Sal	430.325	169.8	300.062	1.34233	0.367078	3.65681	0.000255378	0.0127106
ENSMUSG00000078773.11	Rad54b	LTHSC_IL-4c	LTHSC_Sal	563.058	222.494	392.776	1.34164	0.420533	3.19033	0.00142109	0.0415692
ENSMUSG00000031629.14	Cenpu	LTHSC_IL-4c	LTHSC_Sal	409.265	161.88	285.573	1.33524	0.40436	3.30211	0.000959589	0.0327479
ENSMUSG00000037321.17	Tap1	LTHSC_IL-4c	LTHSC_Sal	515.635	204.737	360.186	1.33507	0.346763	3.8501	0.000118069	0.00673931
ENSMUSG00000027635.15	Dsn1	LTHSC_IL-4c	LTHSC_Sal	578.657	230.6	404.629	1.32814	0.367626	3.61274	0.000302974	0.0141209
ENSMUSG00000034334.8	Fam151b	LTHSC_IL-4c	LTHSC_Sal	142.664	56.9297	99.797	1.32584	0.423949	3.12737	0.00176381	0.0485141
ENSMUSG00000032238.17	Rora	LTHSC_IL-4c	LTHSC_Sal	418.52	168.073	293.297	1.31523	0.302397	4.34936	1.36537e-05	0.00121471
ENSMUSG00000028701.4	Lurap1	LTHSC_IL-4c	LTHSC_Sal	578.684	236.069	407.377	1.29464	0.333995	3.87621	0.000106096	0.0062495
ENSMUSG00000030269.14	Mtmr14	LTHSC_IL-4c	LTHSC_Sal	570.424	233.883	402.154	1.28625	0.381472	3.37182	0.000746743	0.0272752
ENSMUSG00000022175.9	Lrp10	LTHSC_IL-4c	LTHSC_Sal	309.319	127.905	218.612	1.27474	0.404803	3.14904	0.0016381	0.046436
ENSMUSG00000060639.5	H4c9	LTHSC_IL-4c	LTHSC_Sal	423.399	175.401	299.4	1.27015	0.308758	4.11373	3.89315e-05	0.0028535
ENSMUSG00000052915.14	Msl1	LTHSC_IL-4c	LTHSC_Sal	693.065	287.879	490.472	1.26922	0.264364	4.80104	1.57845e-06	0.000178614
ENSMUSG00000073791.12	Efcab7	LTHSC_IL-4c	LTHSC_Sal	246.431	103.351	174.891	1.25326	0.376613	3.32772	0.000875609	0.0307775
ENSMUSG00000000028.15	Cdc45	LTHSC_IL-4c	LTHSC_Sal	728.287	306.883	517.585	1.24862	0.345636	3.61254	0.000303217	0.0141209
ENSMUSG00000070713.5	Gm10282	LTHSC_IL-4c	LTHSC_Sal	4708.24	1982.28	3345.26	1.24808	0.229929	5.42812	5.69498e-08	8.16281e-06
ENSMUSG00000027323.10	Rad51	LTHSC_IL-4c	LTHSC_Sal	952.031	402.964	677.497	1.24189	0.28155	4.41089	1.02948e-05	0.000943842
ENSMUSG00000069270.6	H2ac6	LTHSC_IL-4c	LTHSC_Sal	1086.59	463.359	774.974	1.22968	0.31772	3.87033	0.000108688	0.00634424
ENSMUSG00000054065.12	Pkp3	LTHSC_IL-4c	LTHSC_Sal	409.537	175.362	292.45	1.22336	0.334617	3.656	0.000256182	0.0127106
ENSMUSG00000037313.16	Tacc3	LTHSC_IL-4c	LTHSC_Sal	1352.43	581.012	966.72	1.21967	0.311404	3.91667	8.97814e-05	0.00554153
ENSMUSG00000050410.15	Tcf19	LTHSC_IL-4c	LTHSC_Sal	536.643	232.149	384.396	1.20973	0.257033	4.70653	2.51975e-06	0.000268634
ENSMUSG00000026429.9	Ube2t	LTHSC_IL-4c	LTHSC_Sal	1856.42	804.605	1330.51	1.2063	0.190643	6.32756	2.49063e-10	5.35484e-08
ENSMUSG00000034317.14	Trim59	LTHSC_IL-4c	LTHSC_Sal	2585.08	1140.11	1862.6	1.18138	0.206946	5.70867	1.13864e-08	1.85929e-06
ENSMUSG00000050188.8	Lsm10	LTHSC_IL-4c	LTHSC_Sal	2177.31	966.43	1571.87	1.17198	0.229036	5.11701	3.10415e-07	3.86241e-05
ENSMUSG00000069083.4	Gm10259	LTHSC_IL-4c	LTHSC_Sal	244.325	108.694	176.509	1.16936	0.349153	3.34912	0.000810684	0.0288094
ENSMUSG00000018362.14	Kpna2	LTHSC_IL-4c	LTHSC_Sal	2663.51	1187.11	1925.31	1.16548	0.203225	5.73495	9.75385e-09	1.63409e-06
ENSMUSG00000038252.13	Ncapd2	LTHSC_IL-4c	LTHSC_Sal	1030.78	460.799	745.791	1.16086	0.235124	4.93725	7.92329e-07	9.37711e-05
ENSMUSG00000036944.6	Tmem71	LTHSC_IL-4c	LTHSC_Sal	953.789	428.952	691.37	1.15291	0.274251	4.20384	2.6243e-05	0.00206423
ENSMUSG00000025574.13	Tk1	LTHSC_IL-4c	LTHSC_Sal	1623.52	732.045	1177.78	1.14964	0.305359	3.76488	0.00016663	0.00918604
ENSMUSG00000020649.11	Rrm2	LTHSC_IL-4c	LTHSC_Sal	1659.03	748.665	1203.85	1.14871	0.27094	4.23973	2.2379e-05	0.00181565
ENSMUSG00000048922.18	Cdca2	LTHSC_IL-4c	LTHSC_Sal	614.5	279.993	447.246	1.13456	0.292919	3.87328	0.000107381	0.00629641
ENSMUSG00000047242.14	Taf9b	LTHSC_IL-4c	LTHSC_Sal	934.496	427.719	681.108	1.12817	0.33473	3.3704	0.000750598	0.0272752
ENSMUSG00000028718.16	Stil	LTHSC_IL-4c	LTHSC_Sal	333.028	152.282	242.655	1.12692	0.345826	3.25863	0.00111953	0.0356352
ENSMUSG00000030051.10	Aplf	LTHSC_IL-4c	LTHSC_Sal	390.819	179.054	284.936	1.12691	0.357588	3.15143	0.00162476	0.046166
ENSMUSG00000066878.5	Gm10184	LTHSC_IL-4c	LTHSC_Sal	283.785	130.273	207.029	1.12427	0.347956	3.23106	0.00123332	0.0380617
ENSMUSG00000002297.16	Dbf4	LTHSC_IL-4c	LTHSC_Sal	833.456	384.243	608.85	1.11691	0.212915	5.2458	1.55608e-07	2.09098e-05
ENSMUSG00000006782.16	Cnp	LTHSC_IL-4c	LTHSC_Sal	967.774	448.426	708.1	1.11078	0.25967	4.27766	1.88869e-05	0.00158208
ENSMUSG00000096210.2	H1f0	LTHSC_IL-4c	LTHSC_Sal	2877.6	1339.34	2108.47	1.10349	0.263373	4.18984	2.79157e-05	0.00214353
ENSMUSG00000021123.12	Rdh12	LTHSC_IL-4c	LTHSC_Sal	469.048	218.884	343.966	1.10139	0.337102	3.26722	0.00108609	0.0351215
ENSMUSG00000051811.14	Cox6b2	LTHSC_IL-4c	LTHSC_Sal	973.56	455.857	714.709	1.09356	0.26787	4.08242	4.45685e-05	0.00309104
ENSMUSG00000074170.5	Plekhf1	LTHSC_IL-4c	LTHSC_Sal	221.059	103.797	162.428	1.09155	0.334826	3.26006	0.00111388	0.0356287
ENSMUSG00000072082.7	Ccnf	LTHSC_IL-4c	LTHSC_Sal	429.519	201.311	315.415	1.09091	0.329474	3.31107	0.000929412	0.0321432
ENSMUSG00000058586.12	Serhl	LTHSC_IL-4c	LTHSC_Sal	671.521	318.355	494.938	1.07766	0.305026	3.53302	0.000410846	0.0176077
ENSMUSG00000079334.8	Naa80	LTHSC_IL-4c	LTHSC_Sal	841.614	400.014	620.814	1.07366	0.322864	3.32543	0.000882814	0.0309465
ENSMUSG00000019992.8	Mtfr2	LTHSC_IL-4c	LTHSC_Sal	3141.74	1494.55	2318.14	1.07178	0.193909	5.52721	3.25357e-08	4.88035e-06
ENSMUSG00000029397.15	Rchy1	LTHSC_IL-4c	LTHSC_Sal	1966.16	941.138	1453.65	1.06289	0.316477	3.3585	0.000783657	0.0282099
ENSMUSG00000009549.14	Srp14	LTHSC_IL-4c	LTHSC_Sal	6426.45	3076.94	4751.7	1.06267	0.304593	3.48883	0.000485134	0.0201878
ENSMUSG00000024379.4	Tslp	LTHSC_IL-4c	LTHSC_Sal	461.857	221.61	341.733	1.06036	0.259711	4.08285	4.44873e-05	0.00309104
ENSMUSG00000075266.5	Cenpw	LTHSC_IL-4c	LTHSC_Sal	1726.83	827.99	1277.41	1.06009	0.231809	4.57312	4.80504e-06	0.000491944
ENSMUSG00000040204.6	Pclaf	LTHSC_IL-4c	LTHSC_Sal	3114.47	1494.42	2304.45	1.05937	0.251684	4.2091	2.56387e-05	0.0020416
ENSMUSG00000048163.13	Selplg	LTHSC_IL-4c	LTHSC_Sal	2972.81	1434.03	2203.42	1.05208	0.272362	3.86279	0.000112099	0.00651385
ENSMUSG00000022420.16	Dnal4	LTHSC_IL-4c	LTHSC_Sal	475.123	229.447	352.285	1.05005	0.320417	3.27714	0.00104864	0.034378
ENSMUSG00000068101.11	Cenpm	LTHSC_IL-4c	LTHSC_Sal	1259.02	611.368	935.194	1.0425	0.28659	3.63759	0.000275205	0.0133968
ENSMUSG00000024795.11	Kif20b	LTHSC_IL-4c	LTHSC_Sal	2046.31	995.554	1520.93	1.03993	0.202717	5.12999	2.89763e-07	3.70093e-05
ENSMUSG00000033752.7	Mnd1	LTHSC_IL-4c	LTHSC_Sal	266.405	129.871	198.138	1.03885	0.330733	3.14104	0.00168348	0.0472106
ENSMUSG00000046179.17	E2f8	LTHSC_IL-4c	LTHSC_Sal	306.264	149.664	227.964	1.03361	0.300258	3.4424	0.000576572	0.0229561
ENSMUSG00000010362.9	Rdm1	LTHSC_IL-4c	LTHSC_Sal	1254.38	613.929	934.153	1.03153	0.216596	4.76243	1.91272e-06	0.000209102
ENSMUSG00000027811.9	4930579G24Rik	LTHSC_IL-4c	LTHSC_Sal	918.043	449.286	683.664	1.0315	0.260361	3.96182	7.43804e-05	0.00479754
ENSMUSG00000091475.4	Cerox1	LTHSC_IL-4c	LTHSC_Sal	304.037	149.46	226.749	1.0235	0.311139	3.28953	0.00100356	0.0337133
ENSMUSG00000038079.14	Tmem237	LTHSC_IL-4c	LTHSC_Sal	873.526	429.958	651.742	1.02325	0.289223	3.53793	0.000403282	0.0173991
ENSMUSG00000031641.14	Cbr4	LTHSC_IL-4c	LTHSC_Sal	515.344	256.291	385.818	1.00892	0.25793	3.9116	9.16868e-05	0.00559562
ENSMUSG00000087651.3	1500009L16Rik	LTHSC_IL-4c	LTHSC_Sal	1437.68	716.031	1076.85	1.0049	0.204233	4.92035	8.63908e-07	0.000101313

## Sheet: Down
Supplementary information, Table S4 DEGs of LT-HSCs isolated from mice treated with IL-4c versus saline
Down-regualted genes in IL-4c treated LT-HSCs when compared with saline treated LT-HSCs
gene_id	gene_name	sampleA	sampleB	baseMeanA	baseMeanB	baseMean	log2FoldChange	lfcSE	stat	pvalue	padj
ENSMUSG00000110194.1	Gm7192	LTHSC_IL-4c	LTHSC_Sal	11.58	121.519	66.5495	-3.39083	0.878594	-3.85938	0.000113676	0.00654653
ENSMUSG00000085894.1	Gm15832	LTHSC_IL-4c	LTHSC_Sal	18.8161	168.126	93.4711	-3.16055	0.813376	-3.88571	0.000102029	0.00606533
ENSMUSG00000028468.15	Rgp1	LTHSC_IL-4c	LTHSC_Sal	26.2679	182.338	104.303	-2.79816	0.770466	-3.63178	0.000281478	0.0134525
ENSMUSG00000090559.1	Gm17137	LTHSC_IL-4c	LTHSC_Sal	10.9902	71.6107	41.3004	-2.70613	0.762667	-3.54825	0.000387798	0.0168438
ENSMUSG00000078249.5	Hmga1b	LTHSC_IL-4c	LTHSC_Sal	47.3321	253.387	150.36	-2.42076	0.626946	-3.86119	0.000112835	0.00652723
ENSMUSG00000028033.16	Kcnq5	LTHSC_IL-4c	LTHSC_Sal	24.5033	130.298	77.4008	-2.41239	0.560768	-4.30193	1.69316e-05	0.00144647
ENSMUSG00000033540.18	Idua	LTHSC_IL-4c	LTHSC_Sal	39.2473	201.628	120.437	-2.36298	0.668375	-3.53541	0.000407149	0.0175074
ENSMUSG00000026712.3	Mrc1	LTHSC_IL-4c	LTHSC_Sal	16.8804	86.3565	51.6185	-2.35601	0.72541	-3.24784	0.00116285	0.0364096
ENSMUSG00000055912.8	Tmem150a	LTHSC_IL-4c	LTHSC_Sal	42.7008	172.386	107.544	-2.01495	0.513107	-3.92696	8.60265e-05	0.00536107
ENSMUSG00000029657.15	Hsph1	LTHSC_IL-4c	LTHSC_Sal	256.808	962.518	609.663	-1.90611	0.330097	-5.7744	7.72267e-09	1.36469e-06
ENSMUSG00000004328.15	Hif3a	LTHSC_IL-4c	LTHSC_Sal	29.2675	107.624	68.4459	-1.87892	0.584847	-3.21266	0.00131512	0.0393621
ENSMUSG00000003949.16	Hlf	LTHSC_IL-4c	LTHSC_Sal	816.573	2973.34	1894.96	-1.86422	0.423298	-4.40405	1.06251e-05	0.000965236
ENSMUSG00000036304.14	Zdhhc23	LTHSC_IL-4c	LTHSC_Sal	30.3162	106.725	68.5207	-1.81844	0.550091	-3.30571	0.000947351	0.0325889
ENSMUSG00000032384.16	Csnk1g1	LTHSC_IL-4c	LTHSC_Sal	87.4891	306.011	196.75	-1.80821	0.411063	-4.39887	1.08816e-05	0.000981624
ENSMUSG00000059203.10	Il1rapl2	LTHSC_IL-4c	LTHSC_Sal	38.6832	133.084	85.8834	-1.78394	0.519162	-3.43618	0.000589976	0.023392
ENSMUSG00000026675.12	Hsd17b7	LTHSC_IL-4c	LTHSC_Sal	53.2947	182.799	118.047	-1.78133	0.567738	-3.13759	0.0017034	0.0474598
ENSMUSG00000083496.1	Gm11263	LTHSC_IL-4c	LTHSC_Sal	228.869	783.205	506.037	-1.77543	0.509288	-3.48611	0.000490098	0.0203288
ENSMUSG00000056476.13	Med12l	LTHSC_IL-4c	LTHSC_Sal	254.818	868.473	561.646	-1.76883	0.255436	-6.92477	4.36683e-12	1.31005e-09
ENSMUSG00000031145.15	Prickle3	LTHSC_IL-4c	LTHSC_Sal	55.3494	184.451	119.9	-1.73634	0.46195	-3.75872	0.000170782	0.00936822
ENSMUSG00000038418.7	Egr1	LTHSC_IL-4c	LTHSC_Sal	91.4753	296.837	194.156	-1.69735	0.483587	-3.50991	0.000448257	0.0187744
ENSMUSG00000072653.14	Zfp783	LTHSC_IL-4c	LTHSC_Sal	116.768	377.472	247.12	-1.69413	0.384119	-4.41043	1.03164e-05	0.000943842
ENSMUSG00000078700.10	D030028A08Rik	LTHSC_IL-4c	LTHSC_Sal	76.3199	244.282	160.301	-1.67959	0.508772	-3.30127	0.000962492	0.0327603
ENSMUSG00000039656.17	Rxrb	LTHSC_IL-4c	LTHSC_Sal	107.634	339.962	223.798	-1.6587	0.509624	-3.25475	0.00113491	0.0358832
ENSMUSG00000113035.1	5830428M24Rik	LTHSC_IL-4c	LTHSC_Sal	70.4667	220.73	145.598	-1.64675	0.52544	-3.13404	0.0017242	0.0478326
ENSMUSG00000106166.1	Gm43484	LTHSC_IL-4c	LTHSC_Sal	33.735	105.034	69.3844	-1.63647	0.511647	-3.19842	0.00138181	0.0406971
ENSMUSG00000031065.14	Cdk16	LTHSC_IL-4c	LTHSC_Sal	85.7461	258.276	172.011	-1.58989	0.421122	-3.77536	0.000159776	0.00888407
ENSMUSG00000020716.16	Nf1	LTHSC_IL-4c	LTHSC_Sal	62.6425	187.961	125.302	-1.58636	0.422963	-3.7506	0.000176414	0.00960228
ENSMUSG00000032235.15	Ice2	LTHSC_IL-4c	LTHSC_Sal	233.506	669.501	451.503	-1.51999	0.279255	-5.44303	5.2382e-08	7.59245e-06
ENSMUSG00000021268.17	Meg3	LTHSC_IL-4c	LTHSC_Sal	148.014	420.539	284.276	-1.50768	0.47822	-3.15269	0.00161776	0.0460687
ENSMUSG00000054517.9	Trim65	LTHSC_IL-4c	LTHSC_Sal	74.4958	211.177	142.837	-1.5049	0.441376	-3.40955	0.000650696	0.0247205
ENSMUSG00000039275.9	Foxk2	LTHSC_IL-4c	LTHSC_Sal	135.623	376.212	255.917	-1.47285	0.32565	-4.52281	6.10249e-06	0.000610249
ENSMUSG00000032816.15	Igdcc4	LTHSC_IL-4c	LTHSC_Sal	50.666	140.127	95.3964	-1.46839	0.437915	-3.35314	0.000799005	0.0284728
ENSMUSG00000105434.1	Gm43359	LTHSC_IL-4c	LTHSC_Sal	49.8099	137.856	93.8328	-1.46686	0.470367	-3.11855	0.00181746	0.049567
ENSMUSG00000117294.1	Gm49839	LTHSC_IL-4c	LTHSC_Sal	72.7154	200.554	136.635	-1.46321	0.358022	-4.08694	4.37101e-05	0.00306446
ENSMUSG00000024533.17	Spire1	LTHSC_IL-4c	LTHSC_Sal	118.467	320.955	219.711	-1.43814	0.415386	-3.46217	0.000535839	0.0218744
ENSMUSG00000029372.7	Ppbp	LTHSC_IL-4c	LTHSC_Sal	63.7506	170.787	117.269	-1.4209	0.411703	-3.45127	0.000557955	0.0224513
ENSMUSG00000028402.18	Mpdz	LTHSC_IL-4c	LTHSC_Sal	133.537	353.153	243.345	-1.40274	0.358694	-3.91068	9.20359e-05	0.00559562
ENSMUSG00000034926.3	Dhcr24	LTHSC_IL-4c	LTHSC_Sal	143.04	368.043	255.542	-1.36488	0.399255	-3.41856	0.00062954	0.0243849
ENSMUSG00000034612.7	Chst11	LTHSC_IL-4c	LTHSC_Sal	93.8486	241.054	167.451	-1.36305	0.398253	-3.42257	0.000620326	0.0242802
ENSMUSG00000024397.14	Aif1	LTHSC_IL-4c	LTHSC_Sal	66.907	170.253	118.58	-1.34893	0.412497	-3.27016	0.00107488	0.0349268
ENSMUSG00000020250.10	Txnrd1	LTHSC_IL-4c	LTHSC_Sal	214.136	544.281	379.209	-1.34599	0.398109	-3.38096	0.000722331	0.0265472
ENSMUSG00000059005.13	Hnrnpa3	LTHSC_IL-4c	LTHSC_Sal	673.154	1694.2	1183.68	-1.33176	0.361588	-3.68309	0.000230423	0.0117488
ENSMUSG00000060950.12	Trmt61a	LTHSC_IL-4c	LTHSC_Sal	60.2936	151.22	105.757	-1.3275	0.408677	-3.24828	0.00116105	0.0364096
ENSMUSG00000034771.15	Tle2	LTHSC_IL-4c	LTHSC_Sal	99.1406	247.002	173.071	-1.31893	0.385995	-3.41695	0.00063326	0.0243852
ENSMUSG00000058006.12	Mdn1	LTHSC_IL-4c	LTHSC_Sal	499.303	1241.27	870.285	-1.31412	0.26507	-4.95762	7.1363e-07	8.60358e-05
ENSMUSG00000075028.12	Prdm11	LTHSC_IL-4c	LTHSC_Sal	87.8125	215.821	151.817	-1.29865	0.388131	-3.34591	0.000820128	0.0290046
ENSMUSG00000033356.3	Pus7l	LTHSC_IL-4c	LTHSC_Sal	97.9739	237.34	167.657	-1.27554	0.401479	-3.1771	0.00148754	0.0431219
ENSMUSG00000024940.11	Ltbp3	LTHSC_IL-4c	LTHSC_Sal	300.039	720.341	510.19	-1.26433	0.30851	-4.09818	4.1642e-05	0.00296116
ENSMUSG00000041313.14	Slc7a1	LTHSC_IL-4c	LTHSC_Sal	156.631	375.673	266.152	-1.26278	0.362762	-3.48101	0.000499524	0.0205219
ENSMUSG00000031540.14	Kat6a	LTHSC_IL-4c	LTHSC_Sal	288.096	690.867	489.481	-1.26212	0.373187	-3.38201	0.000719582	0.0265248
ENSMUSG00000070348.5	Ccnd1	LTHSC_IL-4c	LTHSC_Sal	198.127	468.829	333.478	-1.24216	0.31873	-3.8972	9.73094e-05	0.00583856
ENSMUSG00000044867.5	Gimap1os	LTHSC_IL-4c	LTHSC_Sal	372.933	877.657	625.295	-1.23541	0.383108	-3.22472	0.00126098	0.0383611
ENSMUSG00000050244.9	Heatr1	LTHSC_IL-4c	LTHSC_Sal	233.18	548.677	390.928	-1.23451	0.337381	-3.6591	0.000253102	0.0126891
ENSMUSG00000117679.1	Apbb3	LTHSC_IL-4c	LTHSC_Sal	85.3109	196.695	141.003	-1.20705	0.384545	-3.13892	0.00169572	0.0473675
ENSMUSG00000027185.15	Nat10	LTHSC_IL-4c	LTHSC_Sal	158.405	363.701	261.053	-1.19861	0.305002	-3.92985	8.49996e-05	0.00532279
ENSMUSG00000053907.10	Mat2a	LTHSC_IL-4c	LTHSC_Sal	1914.96	4379.12	3147.04	-1.1932	0.359805	-3.31625	0.000912343	0.031723
ENSMUSG00000037940.17	Inpp4b	LTHSC_IL-4c	LTHSC_Sal	138.873	313.03	225.951	-1.1729	0.325788	-3.60019	0.00031799	0.0146615
ENSMUSG00000052488.7	Cherp	LTHSC_IL-4c	LTHSC_Sal	208.013	467.918	337.965	-1.17032	0.3124	-3.74623	0.000179514	0.00964887
ENSMUSG00000025330.6	Padi4	LTHSC_IL-4c	LTHSC_Sal	192.585	432.924	312.754	-1.16854	0.356611	-3.27678	0.00104999	0.034378
ENSMUSG00000025019.17	Lcor	LTHSC_IL-4c	LTHSC_Sal	238.632	531.103	384.867	-1.1539	0.350401	-3.29308	0.000990964	0.033445
ENSMUSG00000028430.14	Nol6	LTHSC_IL-4c	LTHSC_Sal	105.547	234.639	170.093	-1.15251	0.316798	-3.63798	0.00027478	0.0133968
ENSMUSG00000028649.21	Macf1	LTHSC_IL-4c	LTHSC_Sal	1271.13	2756.24	2013.69	-1.11647	0.327235	-3.41184	0.000645252	0.0247205
ENSMUSG00000022637.11	Cblb	LTHSC_IL-4c	LTHSC_Sal	174.369	372.789	273.579	-1.09637	0.35043	-3.12864	0.00175619	0.0484079
ENSMUSG00000024222.17	Fkbp5	LTHSC_IL-4c	LTHSC_Sal	290.698	618.937	454.817	-1.09051	0.292166	-3.73251	0.000189584	0.0101479
ENSMUSG00000025369.15	Smarcc2	LTHSC_IL-4c	LTHSC_Sal	405.418	858.721	632.069	-1.08252	0.321124	-3.37104	0.000748856	0.0272752
ENSMUSG00000032827.15	Ppp1r9a	LTHSC_IL-4c	LTHSC_Sal	336.38	702.42	519.4	-1.06148	0.329571	-3.2208	0.00127834	0.0385293
ENSMUSG00000045098.19	Kmt5b	LTHSC_IL-4c	LTHSC_Sal	444.707	925.388	685.048	-1.05673	0.255988	-4.12805	3.65855e-05	0.00272805
ENSMUSG00000085396.7	Firre	LTHSC_IL-4c	LTHSC_Sal	461.023	956.732	708.878	-1.0535	0.302623	-3.48122	0.000499144	0.0205219
ENSMUSG00000020740.13	Gga3	LTHSC_IL-4c	LTHSC_Sal	181.571	376.52	279.046	-1.05328	0.332051	-3.17203	0.00151377	0.043686
ENSMUSG00000006732.14	Mettl1	LTHSC_IL-4c	LTHSC_Sal	368.193	763.293	565.743	-1.0514	0.26288	-3.99956	6.34606e-05	0.0042149
ENSMUSG00000073940.3	Hbb-bt	LTHSC_IL-4c	LTHSC_Sal	592.614	1216.19	904.4	-1.03731	0.290982	-3.56487	0.000364041	0.0160277
ENSMUSG00000002319.16	Ipo4	LTHSC_IL-4c	LTHSC_Sal	121.718	249.554	185.636	-1.03603	0.321476	-3.22272	0.00126978	0.0383611
ENSMUSG00000028158.14	Mttp	LTHSC_IL-4c	LTHSC_Sal	182.006	369.924	275.965	-1.02269	0.328516	-3.11307	0.00185152	0.0499679
ENSMUSG00000064281.7	Rpl19-ps1	LTHSC_IL-4c	LTHSC_Sal	770.28	1560.07	1165.17	-1.01775	0.286393	-3.5537	0.000379853	0.0165544
ENSMUSG00000045983.16	Eif4g1	LTHSC_IL-4c	LTHSC_Sal	661.692	1337.84	999.766	-1.01591	0.234336	-4.33527	1.45579e-05	0.0012689
ENSMUSG00000106847.1	Peg13	LTHSC_IL-4c	LTHSC_Sal	321.614	647.979	484.796	-1.01158	0.269993	-3.74671	0.000179171	0.00964887
ENSMUSG00000022263.10	Trio	LTHSC_IL-4c	LTHSC_Sal	126.931	254.846	190.889	-1.00641	0.319748	-3.14753	0.00164659	0.046436
ENSMUSG00000004356.8	Utp20	LTHSC_IL-4c	LTHSC_Sal	173.913	348.576	261.244	-1.0026	0.284955	-3.51845	0.000434076	0.0184805
