# Supplementary material for: Activating an Interleukin-4-FLT3-STAT6 axis in Multipotent Progenitors Restores Lymphopoiesis in Inflammation and Aging
Source: Immunity. Author manuscript; Available in PMC 2026 Jul 27. (PMC13404287; doi:10.1016/j.immuni.2026.04.018)
Supplement: Table S5 — DEGs of MPPs isolated from Stat6−/− mice versus WT mice. (Related to Figure 3) [file NIHMS2194208-supplement-Table_S5.xlsx]

## Sheet: Up
Supplementary information, Table S5 DEGs of MPPs isolated from STAT6-KO mice versus WT mice
Up-regualted genes in MPPs from STAT6-KO mice when compared with WT mice
gene_name	gene_id	sampleA	sampleB	baseMeanA	baseMeanB	baseMean	log2FoldChange	lfcSE	stat	pvalue	padj
ENSMUSG00000118506.1	1700094D03Rik	MPPs_STAT6KO	MPPs_WT	93.0357	0	46.5178	8.9226	1.28015	6.96994	3.17083e-12	3.03743e-09
ENSMUSG00000024098.6	Twsg1	MPPs_STAT6KO	MPPs_WT	586.582	72.9749	329.779	3.00759	0.231622	12.9849	1.48991e-38	1.99812e-34
ENSMUSG00000029373.7	Pf4	MPPs_STAT6KO	MPPs_WT	2057.25	257.554	1157.4	2.99822	0.497978	6.02078	1.7358e-09	7.27461e-07
ENSMUSG00000053279.8	Aldh1a1	MPPs_STAT6KO	MPPs_WT	133.01	22.0234	77.5169	2.58862	0.565434	4.57811	4.69206e-06	0.000566894
ENSMUSG00000024680.12	Ms4a2	MPPs_STAT6KO	MPPs_WT	74.4662	13.0875	43.7769	2.5058	0.615319	4.07235	4.65403e-05	0.0036932
ENSMUSG00000039109.16	F13a1	MPPs_STAT6KO	MPPs_WT	197.982	36.0765	117.029	2.45344	0.431636	5.68406	1.31536e-08	4.19453e-06
ENSMUSG00000050761.4	Gp1bb	MPPs_STAT6KO	MPPs_WT	166.815	31.2418	99.0283	2.42072	0.433797	5.58032	2.40083e-08	6.85055e-06
ENSMUSG00000059975.15	Zfp74	MPPs_STAT6KO	MPPs_WT	228.971	43.3918	136.181	2.39815	0.625971	3.83109	0.000127579	0.0081864
ENSMUSG00000050721.9	Plekho2	MPPs_STAT6KO	MPPs_WT	196.862	38.0048	117.434	2.37216	0.692917	3.42344	0.000618344	0.0255945
ENSMUSG00000003545.3	Fosb	MPPs_STAT6KO	MPPs_WT	396.114	82.8688	239.491	2.25986	0.42611	5.30345	1.13634e-07	2.41895e-05
ENSMUSG00000026069.15	Il1rl1	MPPs_STAT6KO	MPPs_WT	153.831	32.6211	93.2259	2.23743	0.445053	5.02733	4.97346e-07	8.33739e-05
ENSMUSG00000029372.7	Ppbp	MPPs_STAT6KO	MPPs_WT	94.8547	20.2982	57.5764	2.227	0.586508	3.79704	0.000146435	0.00900844
ENSMUSG00000045954.7	Cavin2	MPPs_STAT6KO	MPPs_WT	102.125	23.1502	62.6374	2.13534	0.513045	4.16208	3.15356e-05	0.00269378
ENSMUSG00000054191.9	Klf1	MPPs_STAT6KO	MPPs_WT	1228.83	283.155	755.994	2.1185	0.351788	6.02209	1.72175e-09	7.27461e-07
ENSMUSG00000024190.7	Dusp1	MPPs_STAT6KO	MPPs_WT	3434.1	832.28	2133.19	2.04487	0.554566	3.68733	0.000226618	0.0123047
ENSMUSG00000027360.5	Hdc	MPPs_STAT6KO	MPPs_WT	134.643	32.8198	83.7315	2.04064	0.599309	3.40499	0.000661659	0.0267274
ENSMUSG00000031722.10	Hp	MPPs_STAT6KO	MPPs_WT	212.237	52.7689	132.503	2.00824	0.301557	6.65956	2.74646e-11	2.04627e-08
ENSMUSG00000030717.9	Nupr1	MPPs_STAT6KO	MPPs_WT	204.764	51.4908	128.128	1.99582	0.376005	5.30795	1.10868e-07	2.39814e-05
ENSMUSG00000031162.14	Gata1	MPPs_STAT6KO	MPPs_WT	649.01	170.417	409.713	1.93049	0.274431	7.03453	1.99935e-12	2.06256e-09
ENSMUSG00000059005.13	Hnrnpa3	MPPs_STAT6KO	MPPs_WT	1177.81	311.162	744.487	1.92033	0.550903	3.48579	0.000490687	0.0219354
ENSMUSG00000059498.13	Fcgr3	MPPs_STAT6KO	MPPs_WT	494.682	140.617	317.65	1.81476	0.338633	5.35908	8.36485e-08	1.96752e-05
ENSMUSG00000028825.7	Rhd	MPPs_STAT6KO	MPPs_WT	299.852	85.7946	192.823	1.80741	0.495449	3.64802	0.000264267	0.0141198
ENSMUSG00000025889.13	Snca	MPPs_STAT6KO	MPPs_WT	85.8145	25.5383	55.6764	1.751	0.51133	3.4244	0.000616158	0.025583
ENSMUSG00000026249.10	Serpine2	MPPs_STAT6KO	MPPs_WT	379.419	113.749	246.584	1.74059	0.364878	4.77033	1.83926e-06	0.000282982
ENSMUSG00000041329.13	Atp1b2	MPPs_STAT6KO	MPPs_WT	205.712	62.0833	133.898	1.7308	0.474732	3.64584	0.000266519	0.0141294
ENSMUSG00000041754.5	Trem3	MPPs_STAT6KO	MPPs_WT	178.111	54.2739	116.192	1.71791	0.426379	4.02907	5.59975e-05	0.00432665
ENSMUSG00000002808.7	Epdr1	MPPs_STAT6KO	MPPs_WT	404.905	123.262	264.083	1.71782	0.323629	5.308	1.10836e-07	2.39814e-05
ENSMUSG00000034764.15	1700006J14Rik	MPPs_STAT6KO	MPPs_WT	300.292	94.9002	197.596	1.66082	0.49198	3.37579	0.000736039	0.0286409
ENSMUSG00000024697.4	Gna14	MPPs_STAT6KO	MPPs_WT	133.426	43.0198	88.2231	1.62949	0.487575	3.34203	0.000831672	0.0311552
ENSMUSG00000035004.3	Igsf6	MPPs_STAT6KO	MPPs_WT	263.268	87.8267	175.547	1.58593	0.486285	3.26133	0.00110891	0.0371789
ENSMUSG00000020893.17	Per1	MPPs_STAT6KO	MPPs_WT	197.223	65.8865	131.555	1.58422	0.345766	4.58178	4.61041e-06	0.000562093
ENSMUSG00000023993.7	Treml1	MPPs_STAT6KO	MPPs_WT	104.287	35.337	69.8121	1.56521	0.496077	3.15518	0.00160399	0.0476965
ENSMUSG00000037336.14	Mfsd2b	MPPs_STAT6KO	MPPs_WT	368.79	125.992	247.391	1.54871	0.406923	3.80591	0.000141284	0.00885399
ENSMUSG00000047953.7	Gp5	MPPs_STAT6KO	MPPs_WT	107.49	37.4698	72.4799	1.52018	0.387352	3.92454	8.68971e-05	0.0060071
ENSMUSG00000040314.2	Ctsg	MPPs_STAT6KO	MPPs_WT	5820.82	2131.5	3976.16	1.44936	0.253764	5.71146	1.12011e-08	3.66384e-06
ENSMUSG00000104436.1	Gm37423	MPPs_STAT6KO	MPPs_WT	93.3546	34.5638	63.9592	1.43575	0.438104	3.27718	0.00104849	0.0362404
ENSMUSG00000034664.13	Itga2b	MPPs_STAT6KO	MPPs_WT	411.443	155.402	283.422	1.40597	0.218798	6.42586	1.31122e-10	7.29743e-08
ENSMUSG00000030137.8	Tuba8	MPPs_STAT6KO	MPPs_WT	625.116	237.77	431.443	1.3957	0.335225	4.16346	3.13455e-05	0.00269378
ENSMUSG00000085872.1	Gm11505	MPPs_STAT6KO	MPPs_WT	1141.26	439.913	790.586	1.37462	0.214999	6.39362	1.62002e-10	8.35619e-08
ENSMUSG00000077450.13	Rab11b	MPPs_STAT6KO	MPPs_WT	3436.04	1338.12	2387.08	1.36041	0.115282	11.8007	3.87042e-32	2.59531e-28
ENSMUSG00000024107.7	Lhcgr	MPPs_STAT6KO	MPPs_WT	133.347	51.8145	92.5805	1.35987	0.420808	3.23157	0.00123112	0.0396887
ENSMUSG00000117600.1	Gm50094	MPPs_STAT6KO	MPPs_WT	134.615	53.6199	94.1174	1.33051	0.399417	3.33113	0.000864944	0.0319553
ENSMUSG00000002565.16	Scin	MPPs_STAT6KO	MPPs_WT	116.593	48.6621	82.6276	1.26062	0.385086	3.27361	0.00106181	0.0365127
ENSMUSG00000001865.2	Cpa3	MPPs_STAT6KO	MPPs_WT	3280.27	1375.06	2327.67	1.25451	0.214406	5.85108	4.8839e-09	1.87137e-06
ENSMUSG00000001014.6	Icam4	MPPs_STAT6KO	MPPs_WT	507.981	217.787	362.884	1.22134	0.213677	5.71585	1.0916e-08	3.65985e-06
ENSMUSG00000024308.15	Tapbp	MPPs_STAT6KO	MPPs_WT	837.702	361.213	599.458	1.21315	0.307109	3.95022	7.80785e-05	0.00557523
ENSMUSG00000020744.13	Slc25a19	MPPs_STAT6KO	MPPs_WT	838.022	362.354	600.188	1.2105	0.171215	7.07006	1.54868e-12	1.73078e-09
ENSMUSG00000020230.15	Prmt2	MPPs_STAT6KO	MPPs_WT	335.824	145.601	240.713	1.20583	0.237118	5.08534	3.66959e-07	6.4768e-05
ENSMUSG00000002147.18	Stat6	MPPs_STAT6KO	MPPs_WT	965.021	420.057	692.539	1.2009	0.21008	5.7164	1.08804e-08	3.65985e-06
ENSMUSG00000042502.10	Cd2bp2	MPPs_STAT6KO	MPPs_WT	392.534	172.236	282.385	1.18705	0.373214	3.18061	0.00146967	0.0442678
ENSMUSG00000033107.6	Rnf125	MPPs_STAT6KO	MPPs_WT	414.448	183.361	298.904	1.17541	0.205174	5.72883	1.01128e-08	3.56902e-06
ENSMUSG00000040435.12	Ppp1r15a	MPPs_STAT6KO	MPPs_WT	782.781	348.378	565.579	1.16758	0.24722	4.72284	2.32573e-06	0.00033538
ENSMUSG00000009350.13	Mpo	MPPs_STAT6KO	MPPs_WT	13488.6	6017.09	9752.85	1.16456	0.172205	6.76264	1.35495e-11	1.0689e-08
ENSMUSG00000118196.1	Gm29946	MPPs_STAT6KO	MPPs_WT	284.249	127.178	205.714	1.16086	0.252172	4.60346	4.15539e-06	0.000520822
ENSMUSG00000105703.2	Gm43305	MPPs_STAT6KO	MPPs_WT	726.94	325.81	526.375	1.15852	0.342562	3.38192	0.000719812	0.0283091
ENSMUSG00000024511.15	Rab27b	MPPs_STAT6KO	MPPs_WT	341.485	155.995	248.74	1.13153	0.2729	4.14631	3.37883e-05	0.0028321
ENSMUSG00000033863.2	Klf9	MPPs_STAT6KO	MPPs_WT	247.806	114.432	181.119	1.11626	0.335282	3.32931	0.000870604	0.0319979
ENSMUSG00000026672.11	Optn	MPPs_STAT6KO	MPPs_WT	465.202	220.801	343.002	1.07557	0.299708	3.58874	0.000332276	0.0168157
ENSMUSG00000029657.15	Hsph1	MPPs_STAT6KO	MPPs_WT	1137.94	545.446	841.695	1.06055	0.164288	6.4554	1.07933e-10	6.29343e-08
ENSMUSG00000052752.15	Traf7	MPPs_STAT6KO	MPPs_WT	723.961	347.469	535.715	1.05845	0.231608	4.57002	4.87686e-06	0.00058396
ENSMUSG00000032202.11	Rab27a	MPPs_STAT6KO	MPPs_WT	421.557	203.458	312.507	1.05227	0.303901	3.46254	0.0005351	0.0231491
ENSMUSG00000085890.7	Tnfsf13os	MPPs_STAT6KO	MPPs_WT	536.758	261.251	399.004	1.03857	0.222958	4.65813	3.1909e-06	0.000434243
ENSMUSG00000060152.14	Pop5	MPPs_STAT6KO	MPPs_WT	1828.03	906.839	1367.43	1.0115	0.251133	4.02776	5.63098e-05	0.00432665
ENSMUSG00000029596.13	Sdsl	MPPs_STAT6KO	MPPs_WT	1675.58	835.283	1255.43	1.00495	0.153106	6.56375	5.24698e-11	3.35082e-08

## Sheet: Down
Supplementary information, Table S5 DEGs of MPPs isolated from STAT6-KO mice versus WT mice
Down-regualted genes in MPPs from STAT6-KO mice when compared with WT mice
Column1	Column2	sampleA	sampleB	baseMeanA	baseMeanB	baseMean	log2FoldChange	lfcSE	stat	pvalue	padj
ENSMUSG00000090467.3	Gm4613	MPPs_STAT6KO	MPPs_WT	0	1179.74	589.872	-12.7294	3.90684	-3.25824	0.00112106	0.0373992
ENSMUSG00000105053.1	Gm43064	MPPs_STAT6KO	MPPs_WT	0	157.965	78.9824	-9.82885	2.59475	-3.78797	0.000151881	0.00925852
ENSMUSG00000112220.1	Gm36208	MPPs_STAT6KO	MPPs_WT	0	93.012	46.506	-9.06446	1.31513	-6.89247	5.48332e-12	4.90245e-09
ENSMUSG00000091462.2	Gm17084	MPPs_STAT6KO	MPPs_WT	6.61854	114.512	60.5652	-4.11321	0.541963	-7.58946	3.21237e-14	6.15444e-11
ENSMUSG00000117286.1	Gm1043	MPPs_STAT6KO	MPPs_WT	13.1117	185.321	99.2163	-3.81781	0.65177	-5.8576	4.69596e-09	1.85228e-06
ENSMUSG00000043572.7	Pars2	MPPs_STAT6KO	MPPs_WT	29.9046	175.859	102.882	-2.55732	0.391339	-6.53479	6.36976e-11	3.88295e-08
ENSMUSG00000072663.12	Spef2	MPPs_STAT6KO	MPPs_WT	34.6023	164.846	99.7244	-2.25423	0.63913	-3.52703	0.00042025	0.0197044
ENSMUSG00000087289.2	4933424M12Rik	MPPs_STAT6KO	MPPs_WT	17.3254	79.6519	48.4886	-2.20189	0.510236	-4.31544	1.59288e-05	0.00155928
ENSMUSG00000074575.4	Kcng1	MPPs_STAT6KO	MPPs_WT	20.4287	89.9662	55.1974	-2.14155	0.607337	-3.52613	0.000421681	0.0197044
ENSMUSG00000037849.8	Ifi206	MPPs_STAT6KO	MPPs_WT	122.234	510.495	316.365	-2.06249	0.406987	-5.06769	4.02676e-07	6.92345e-05
ENSMUSG00000016756.17	Cmah	MPPs_STAT6KO	MPPs_WT	97.4253	405.56	251.493	-2.05728	0.402049	-5.11699	3.10445e-07	5.70326e-05
ENSMUSG00000053113.3	Socs3	MPPs_STAT6KO	MPPs_WT	25.6169	106.406	66.0115	-2.05504	0.623361	-3.29671	0.000978231	0.0343725
ENSMUSG00000030785.8	Cox6a2	MPPs_STAT6KO	MPPs_WT	223.974	852.802	538.388	-1.92939	0.345345	-5.58685	2.31229e-08	6.74134e-06
ENSMUSG00000087273.1	Gm13203	MPPs_STAT6KO	MPPs_WT	26.1381	98.0548	62.0964	-1.90658	0.43119	-4.42168	9.79367e-06	0.0010424
ENSMUSG00000054293.10	P2ry10b	MPPs_STAT6KO	MPPs_WT	26.8379	100.204	63.521	-1.89817	0.531971	-3.56818	0.000359476	0.017724
ENSMUSG00000037759.6	Ptger2	MPPs_STAT6KO	MPPs_WT	95.0385	348.172	221.605	-1.87435	0.381798	-4.90927	9.14166e-07	0.000151357
ENSMUSG00000075602.10	Ly6a	MPPs_STAT6KO	MPPs_WT	1873.41	6865.49	4369.45	-1.87364	0.50371	-3.71969	0.000199467	0.0112397
ENSMUSG00000036334.12	Igsf10	MPPs_STAT6KO	MPPs_WT	31.6043	114.869	73.2368	-1.85949	0.57767	-3.21894	0.00128664	0.0406155
ENSMUSG00000102332.1	Gm19331	MPPs_STAT6KO	MPPs_WT	102.674	360.516	231.595	-1.81268	0.334876	-5.413	6.19779e-08	1.51125e-05
ENSMUSG00000032594.11	Ip6k1	MPPs_STAT6KO	MPPs_WT	185.218	645.057	415.138	-1.80046	0.226907	-7.93479	2.1086e-15	4.71306e-12
ENSMUSG00000111172.1	Gm39302	MPPs_STAT6KO	MPPs_WT	19.0833	66.1127	42.598	-1.79162	0.531934	-3.36812	0.000756815	0.0292496
ENSMUSG00000069792.5	Wfdc17	MPPs_STAT6KO	MPPs_WT	5796.69	18804.7	12300.7	-1.69779	0.370453	-4.58301	4.58321e-06	0.000562093
ENSMUSG00000096020.2	Ighv1-75	MPPs_STAT6KO	MPPs_WT	30.649	98.4305	64.5397	-1.68513	0.469929	-3.58592	0.000335893	0.0169021
ENSMUSG00000038668.14	Lpar1	MPPs_STAT6KO	MPPs_WT	33.7289	106.73	70.2296	-1.66088	0.493234	-3.36733	0.000758992	0.0292496
ENSMUSG00000116220.1	A430088P11Rik	MPPs_STAT6KO	MPPs_WT	24.0812	75.2565	49.6689	-1.6454	0.5072	-3.24409	0.00117827	0.0387198
ENSMUSG00000015950.13	Ncf1	MPPs_STAT6KO	MPPs_WT	218.632	672.446	445.539	-1.6201	0.370996	-4.36688	1.26032e-05	0.00128047
ENSMUSG00000105296.1	Gm19708	MPPs_STAT6KO	MPPs_WT	50.3466	151.689	101.018	-1.59001	0.378599	-4.19972	2.67243e-05	0.00240631
ENSMUSG00000093896.2	Ighv1-76	MPPs_STAT6KO	MPPs_WT	50.8763	153.171	102.024	-1.58994	0.418889	-3.7956	0.000147287	0.00901948
ENSMUSG00000036330.12	Slc18a1	MPPs_STAT6KO	MPPs_WT	85.2602	252.06	168.66	-1.56454	0.380011	-4.11709	3.83694e-05	0.00313764
ENSMUSG00000025014.13	Dntt	MPPs_STAT6KO	MPPs_WT	4516.62	13234.5	8875.54	-1.55105	0.190045	-8.16146	3.30993e-16	8.87789e-13
ENSMUSG00000023966.8	Rsph9	MPPs_STAT6KO	MPPs_WT	65.8651	186.844	126.355	-1.50616	0.3742	-4.025	5.69752e-05	0.00432991
ENSMUSG00000003882.5	Il7r	MPPs_STAT6KO	MPPs_WT	187.646	530.965	359.305	-1.50131	0.357487	-4.19963	2.67348e-05	0.00240631
ENSMUSG00000020641.16	Rsad2	MPPs_STAT6KO	MPPs_WT	135.144	380.903	258.023	-1.49584	0.273144	-5.47638	4.3411e-08	1.11959e-05
ENSMUSG00000026383.14	Epb41l5	MPPs_STAT6KO	MPPs_WT	47.2529	131.78	89.5163	-1.48061	0.374032	-3.95851	7.54189e-05	0.00549697
ENSMUSG00000032864.4	Rag2	MPPs_STAT6KO	MPPs_WT	201.434	542.94	372.187	-1.43162	0.258681	-5.53433	3.1242e-08	8.55073e-06
ENSMUSG00000035671.6	Zswim4	MPPs_STAT6KO	MPPs_WT	46.363	123.676	85.0196	-1.41347	0.435686	-3.24424	0.00117763	0.0387198
ENSMUSG00000053168.6	9030619P08Rik	MPPs_STAT6KO	MPPs_WT	1956.02	5185	3570.51	-1.40652	0.125559	-11.202	3.9846e-29	1.78125e-25
ENSMUSG00000096452.2	Ighv1-77	MPPs_STAT6KO	MPPs_WT	192.365	508.693	350.529	-1.40349	0.247903	-5.66143	1.50114e-08	4.57542e-06
ENSMUSG00000089718.1	2310075C17Rik	MPPs_STAT6KO	MPPs_WT	68.4989	180.749	124.624	-1.39962	0.37355	-3.74682	0.000179094	0.0105807
ENSMUSG00000018102.5	H2bc4	MPPs_STAT6KO	MPPs_WT	714.66	1885.12	1299.89	-1.39923	0.255215	-5.48253	4.19288e-08	1.10256e-05
ENSMUSG00000032503.18	Arpp21	MPPs_STAT6KO	MPPs_WT	154.342	405.198	279.77	-1.39307	0.26516	-5.25368	1.49086e-07	3.0129e-05
ENSMUSG00000097779.2	4833407H14Rik	MPPs_STAT6KO	MPPs_WT	92.9481	242.239	167.593	-1.38133	0.34852	-3.96341	7.3888e-05	0.00541482
ENSMUSG00000020251.13	Glt8d2	MPPs_STAT6KO	MPPs_WT	45.7588	118.997	82.3781	-1.37803	0.428261	-3.21773	0.00129209	0.0406155
ENSMUSG00000028553.12	Angptl3	MPPs_STAT6KO	MPPs_WT	57.2753	147.929	102.602	-1.36995	0.395107	-3.46729	0.000525742	0.0229218
ENSMUSG00000116957.1	Gm34680	MPPs_STAT6KO	MPPs_WT	220.25	563.678	391.964	-1.35632	0.331811	-4.08762	4.35814e-05	0.00347899
ENSMUSG00000097792.2	Gm27042	MPPs_STAT6KO	MPPs_WT	35.2557	89.2209	62.2383	-1.33904	0.426844	-3.13708	0.00170641	0.0499664
ENSMUSG00000039850.16	Endov	MPPs_STAT6KO	MPPs_WT	54.4873	137.856	96.1718	-1.33813	0.409814	-3.26522	0.00109378	0.0371054
ENSMUSG00000038178.16	Slc43a2	MPPs_STAT6KO	MPPs_WT	185.381	467.203	326.292	-1.33424	0.408891	-3.26306	0.00110215	0.0371054
ENSMUSG00000094124.5	Ighv1-74	MPPs_STAT6KO	MPPs_WT	46.9173	118.001	82.4592	-1.33111	0.376721	-3.53341	0.000410241	0.0194407
ENSMUSG00000049421.13	Zfp260	MPPs_STAT6KO	MPPs_WT	202.41	499.439	350.924	-1.30364	0.365662	-3.56516	0.00036364	0.0177985
ENSMUSG00000061132.13	Blnk	MPPs_STAT6KO	MPPs_WT	179.251	434.16	306.706	-1.27708	0.269722	-4.7348	2.19275e-06	0.000326744
ENSMUSG00000026068.11	Il18rap	MPPs_STAT6KO	MPPs_WT	575.747	1393.65	984.7	-1.27561	0.226009	-5.64406	1.66085e-08	4.94969e-06
ENSMUSG00000032193.9	Ldlr	MPPs_STAT6KO	MPPs_WT	70.8823	171.14	121.011	-1.27165	0.301576	-4.21667	2.47931e-05	0.0022778
ENSMUSG00000060131.11	Atp8b4	MPPs_STAT6KO	MPPs_WT	543.579	1298.78	921.177	-1.2571	0.183154	-6.86364	6.71299e-12	5.62674e-09
ENSMUSG00000021190.14	Lgmn	MPPs_STAT6KO	MPPs_WT	152.2	357.134	254.667	-1.23123	0.341818	-3.60201	0.00031577	0.0161018
ENSMUSG00000048120.16	Entpd1	MPPs_STAT6KO	MPPs_WT	164.989	384.297	274.643	-1.22043	0.238001	-5.12784	2.93089e-07	5.45919e-05
ENSMUSG00000026072.12	Il1r1	MPPs_STAT6KO	MPPs_WT	349.862	795.364	572.613	-1.18549	0.251892	-4.70636	2.52183e-06	0.000359791
ENSMUSG00000042757.16	Tmem108	MPPs_STAT6KO	MPPs_WT	194.484	435.659	315.072	-1.16366	0.305642	-3.80729	0.0001405	0.00885399
ENSMUSG00000051736.8	Fam229b	MPPs_STAT6KO	MPPs_WT	93.5122	208.82	151.166	-1.15824	0.356168	-3.25194	0.00114619	0.0380485
ENSMUSG00000030067.17	Foxp1	MPPs_STAT6KO	MPPs_WT	1178.96	2611.82	1895.39	-1.14766	0.174684	-6.56994	5.03356e-11	3.35082e-08
ENSMUSG00000073902.5	Gm1966	MPPs_STAT6KO	MPPs_WT	682.334	1503.59	1092.96	-1.14029	0.157681	-7.23162	4.77258e-13	6.40051e-10
ENSMUSG00000085912.2	Trp53cor1	MPPs_STAT6KO	MPPs_WT	64.7677	142.487	103.628	-1.13794	0.335269	-3.39411	0.000688524	0.0271866
ENSMUSG00000102808.1	5430420F09Rik	MPPs_STAT6KO	MPPs_WT	108.019	236.595	172.307	-1.13194	0.257224	-4.40061	1.07948e-05	0.0011186
ENSMUSG00000095127.2	Ighv1-82	MPPs_STAT6KO	MPPs_WT	107.176	230.348	168.762	-1.10506	0.285007	-3.87731	0.00010562	0.00704709
ENSMUSG00000068105.11	Tnfrsf13c	MPPs_STAT6KO	MPPs_WT	214.141	456.936	335.539	-1.09308	0.204085	-5.35599	8.50914e-08	1.96752e-05
ENSMUSG00000022901.13	Cd86	MPPs_STAT6KO	MPPs_WT	154.025	326.059	240.042	-1.08187	0.316668	-3.41641	0.000634523	0.0260232
ENSMUSG00000029304.14	Spp1	MPPs_STAT6KO	MPPs_WT	145.949	302.15	224.05	-1.04968	0.270845	-3.87559	0.000106368	0.00706188
ENSMUSG00000117446.1	Gm35551	MPPs_STAT6KO	MPPs_WT	373.655	770.176	571.916	-1.04398	0.164227	-6.35696	2.05785e-10	1.02214e-07
ENSMUSG00000019945.10	Cabcoco1	MPPs_STAT6KO	MPPs_WT	416.896	855.899	636.397	-1.03732	0.176121	-5.88984	3.8658e-09	1.57104e-06
ENSMUSG00000004609.11	Cd33	MPPs_STAT6KO	MPPs_WT	387.222	791.039	589.131	-1.03112	0.190633	-5.40894	6.33982e-08	1.51827e-05
ENSMUSG00000034881.8	Tbxa2r	MPPs_STAT6KO	MPPs_WT	283.255	576.338	429.797	-1.02489	0.247138	-4.14704	3.36805e-05	0.0028321
ENSMUSG00000021624.9	Cd180	MPPs_STAT6KO	MPPs_WT	125.037	253.216	189.127	-1.01857	0.320293	-3.18011	0.00147218	0.0442678
ENSMUSG00000026879.14	Gsn	MPPs_STAT6KO	MPPs_WT	175.081	353.373	264.227	-1.01411	0.29881	-3.39382	0.000689243	0.0271866
ENSMUSG00000039145.16	Camk1d	MPPs_STAT6KO	MPPs_WT	209.248	419.31	314.279	-1.00263	0.197165	-5.08523	3.67183e-07	6.4768e-05
