# Supplementary material for: Activating an Interleukin-4-FLT3-STAT6 axis in Multipotent Progenitors Restores Lymphopoiesis in Inflammation and Aging
Source: Immunity. Author manuscript; Available in PMC 2026 Jul 27. (PMC13404287; doi:10.1016/j.immuni.2026.04.018)
Supplement: Table S6 — DEGs of MPPs isolated from aged mice treated with IL-4c versus saline. (Related to Figure 6) [file NIHMS2194208-supplement-Table_S6.xlsx]

## Sheet: Up
Supplementary information, Table S6 DEGs of MPPs isolated from aged mice treated with IL-4c versus saline
Up-regualted genes in IL-4c treated aged MPPs when compared with saline treated aged MPPs
gene_id	gene_name	sampleA	sampleB	baseMeanA	baseMeanB	baseMean	log2FoldChange	lfcSE	stat	pvalue	padj
ENSMUSG00000096336	Igkv1-135	MPP_IL-4c	MPP_Sal	5839.87	0	2919.93	14.9832	1.88704	7.94005	2.02099e-15	1.0464e-12
ENSMUSG00000094335	Igkv1-117	MPP_IL-4c	MPP_Sal	7457.51	1.29893	3729.41	12.4853	2.1912	5.6979	1.2129e-08	2.19069e-06
ENSMUSG00000023132	Gzma	MPP_IL-4c	MPP_Sal	688.798	0	344.399	11.8995	1.29842	9.1646	4.97323e-20	4.06575e-17
ENSMUSG00000076609	Igkc	MPP_IL-4c	MPP_Sal	162734	55.1762	81394.5	11.5261	0.380925	30.2581	4.0837e-201	3.1716e-197
ENSMUSG00000061100	Retnla	MPP_IL-4c	MPP_Sal	427.752	0	213.876	11.2122	1.33887	8.37432	5.55448e-17	3.31838e-14
ENSMUSG00000105547	Iglc3	MPP_IL-4c	MPP_Sal	418.231	0	209.116	11.1796	1.25889	8.88052	6.65466e-19	4.69849e-16
ENSMUSG00000105906	Iglc1	MPP_IL-4c	MPP_Sal	326.63	0	163.315	10.823	1.32832	8.14789	3.70329e-16	1.98356e-13
ENSMUSG00000044309	Apol7c	MPP_IL-4c	MPP_Sal	318.392	0	159.196	10.7862	1.27723	8.44497	3.04114e-17	1.88952e-14
ENSMUSG00000067149	Jchain	MPP_IL-4c	MPP_Sal	35335.5	25.1037	17680.3	10.4578	0.301951	34.6341	7.7455e-263	1.2031e-258
ENSMUSG00000078664	Sprr2a1	MPP_IL-4c	MPP_Sal	8375.97	7.80126	4191.89	10.0633	0.387644	25.9601	1.3993e-148	7.2451e-145
ENSMUSG00000068893	Sprr2a2	MPP_IL-4c	MPP_Sal	7255.28	7.15305	3631.21	9.98138	0.40062	24.9148	5.1393e-137	1.9957e-133
ENSMUSG00000040809	Chil3	MPP_IL-4c	MPP_Sal	1443.62	1.69358	722.656	9.74152	2.52986	3.85061	0.000117823	0.00759397
ENSMUSG00000055446	A630091E08Rik	MPP_IL-4c	MPP_Sal	147.45	0	73.7248	9.67551	1.35068	7.16343	7.86809e-13	3.05538e-10
ENSMUSG00000038357	Camp	MPP_IL-4c	MPP_Sal	2579.93	3.48821	1291.71	9.52823	2.66732	3.57222	0.00035397	0.0183887
ENSMUSG00000115109	Gm49032	MPP_IL-4c	MPP_Sal	128.333	0	64.1664	9.47538	1.37307	6.90089	5.16782e-12	1.74504e-09
ENSMUSG00000085675	Gm12022	MPP_IL-4c	MPP_Sal	123.513	0	61.7566	9.42004	1.42382	6.61606	3.68908e-11	1.12358e-08
ENSMUSG00000104955	1700016F12Rik	MPP_IL-4c	MPP_Sal	105.104	0	52.5519	9.18716	1.436	6.39774	1.57689e-10	4.08229e-08
ENSMUSG00000074445	Sprr2a3	MPP_IL-4c	MPP_Sal	1291.07	2.31382	646.691	9.13917	0.619166	14.7604	2.63518e-49	6.82204e-46
ENSMUSG00000000126	Wnt9a	MPP_IL-4c	MPP_Sal	88.9448	0	44.4724	8.94641	1.39709	6.40362	1.51736e-10	3.99477e-08
ENSMUSG00000076937	Iglc2	MPP_IL-4c	MPP_Sal	930.25	1.9179	466.084	8.89796	0.748285	11.8911	1.31589e-32	2.04397e-29
ENSMUSG00000032053	Pou2af1	MPP_IL-4c	MPP_Sal	74.7006	0	37.3503	8.69463	1.48078	5.87165	4.31484e-09	8.93633e-07
ENSMUSG00000101483	1700016L21Rik	MPP_IL-4c	MPP_Sal	73.0569	0	36.5285	8.66253	1.44453	5.9968	2.0125e-09	4.34168e-07
ENSMUSG00000053030	Spink2	MPP_IL-4c	MPP_Sal	68.2049	0	34.1025	8.56316	1.77861	4.81452	1.47553e-06	0.000174957
ENSMUSG00000048915	Efna5	MPP_IL-4c	MPP_Sal	1428.8	5.60183	717.201	8.0043	0.450679	17.7605	1.42875e-70	4.43856e-67
ENSMUSG00000095704	Gm8221	MPP_IL-4c	MPP_Sal	41.4723	0	20.7362	7.84577	1.735	4.52205	6.12449e-06	0.000617739
ENSMUSG00000086361	Gm6569	MPP_IL-4c	MPP_Sal	36.7606	0	18.3803	7.67159	1.67132	4.59014	4.42945e-06	0.000458684
ENSMUSG00000032484	Ngp	MPP_IL-4c	MPP_Sal	2377.37	28.9892	1203.18	6.35716	1.82194	3.48923	0.000484411	0.0235873
ENSMUSG00000056054	S100a8	MPP_IL-4c	MPP_Sal	5466.72	73.3875	2770.05	6.21888	1.26482	4.91682	8.79603e-07	0.000109303
ENSMUSG00000076677	Ighv6-3	MPP_IL-4c	MPP_Sal	589.961	9.06334	299.512	6.02348	1.41569	4.2548	2.09235e-05	0.00179561
ENSMUSG00000056071	S100a9	MPP_IL-4c	MPP_Sal	3302.93	55.8294	1679.38	5.88654	1.47742	3.98433	6.76699e-05	0.00498159
ENSMUSG00000040950	Mgl2	MPP_IL-4c	MPP_Sal	1210.23	23.5315	616.882	5.68922	0.482067	11.8017	3.82468e-32	5.40079e-29
ENSMUSG00000032207	Lipc	MPP_IL-4c	MPP_Sal	202.45	3.93495	103.193	5.68794	0.73352	7.7543	8.88343e-15	3.94247e-12
ENSMUSG00000020325	Fstl3	MPP_IL-4c	MPP_Sal	102.538	2.25026	52.3939	5.50193	1.20028	4.58386	4.56471e-06	0.00046956
ENSMUSG00000032496	Ltf	MPP_IL-4c	MPP_Sal	171.958	4.22153	88.0897	5.34578	1.03241	5.17797	2.24313e-07	3.31833e-05
ENSMUSG00000076934	Iglv1	MPP_IL-4c	MPP_Sal	106.321	2.68812	54.5047	5.3177	1.21331	4.38282	1.17152e-05	0.00107042
ENSMUSG00000037736	Limch1	MPP_IL-4c	MPP_Sal	297.941	8.78813	153.364	5.08221	0.830723	6.11782	9.48662e-10	2.23266e-07
ENSMUSG00000097467	Gm26737	MPP_IL-4c	MPP_Sal	153.639	5.26564	79.4526	4.86924	1.00197	4.85965	1.17592e-06	0.000142699
ENSMUSG00000059857	Ntng1	MPP_IL-4c	MPP_Sal	95.0977	3.35157	49.2247	4.83993	0.96865	4.99657	5.83599e-07	7.5542e-05
ENSMUSG00000004814	Ccl24	MPP_IL-4c	MPP_Sal	66.44	3.1711	34.8056	4.37937	1.30929	3.34484	0.000823305	0.0368542
ENSMUSG00000105646	Gm30211	MPP_IL-4c	MPP_Sal	53.4347	2.6538	28.0442	4.33918	1.12043	3.87278	0.000107602	0.00714267
ENSMUSG00000027073	Prg2	MPP_IL-4c	MPP_Sal	829.153	41.0259	435.089	4.33576	0.317671	13.6486	2.05784e-42	4.56635e-39
ENSMUSG00000036295	Lrrn3	MPP_IL-4c	MPP_Sal	310.068	17.1563	163.612	4.17213	0.500152	8.34171	7.32217e-17	4.21242e-14
ENSMUSG00000057230	Aak1	MPP_IL-4c	MPP_Sal	759.088	42.5847	400.836	4.15416	0.333778	12.4459	1.47258e-35	2.85919e-32
ENSMUSG00000028789	Azin2	MPP_IL-4c	MPP_Sal	2264.73	133.343	1199.03	4.08514	0.36625	11.154	6.84914e-29	8.18367e-26
ENSMUSG00000024737	Slc15a3	MPP_IL-4c	MPP_Sal	138.635	8.26772	73.4513	4.06209	1.03486	3.92524	8.6644e-05	0.00611746
ENSMUSG00000040441	Slc26a10	MPP_IL-4c	MPP_Sal	100.85	6.16104	53.5054	4.03069	0.977308	4.12428	3.71897e-05	0.00297767
ENSMUSG00000048911	Rnf24	MPP_IL-4c	MPP_Sal	188.867	12.4645	100.666	3.92318	0.609216	6.43973	1.19685e-10	3.26152e-08
ENSMUSG00000059005	Hnrnpa3	MPP_IL-4c	MPP_Sal	2385.29	162.443	1273.87	3.87611	1.01366	3.82388	0.000131368	0.00819495
ENSMUSG00000047507	Baiap3	MPP_IL-4c	MPP_Sal	66.81	4.8672	35.8386	3.77697	1.07411	3.51637	0.000437484	0.0219764
ENSMUSG00000028793	Rnf19b	MPP_IL-4c	MPP_Sal	3711.73	272.379	1992.05	3.76829	0.373343	10.0934	5.91027e-24	6.55744e-21
ENSMUSG00000027204	Fbn1	MPP_IL-4c	MPP_Sal	322.57	23.7292	173.15	3.76727	0.546877	6.8887	5.63047e-12	1.86081e-09
ENSMUSG00000002006	Pdzd4	MPP_IL-4c	MPP_Sal	184.901	13.893	99.3968	3.73787	0.690533	5.41302	6.19714e-08	1.03889e-05
ENSMUSG00000044156	Hepacam2	MPP_IL-4c	MPP_Sal	88.6316	6.73873	47.6852	3.72427	1.09347	3.40591	0.000659433	0.0301264
ENSMUSG00000026012	Cd28	MPP_IL-4c	MPP_Sal	277.969	21.8265	149.898	3.67399	0.567185	6.47759	9.31967e-11	2.63204e-08
ENSMUSG00000081562	Gm11575	MPP_IL-4c	MPP_Sal	414.136	34.3259	224.231	3.59295	0.396974	9.05085	1.41865e-19	1.04933e-16
ENSMUSG00000039384	Dusp10	MPP_IL-4c	MPP_Sal	935.175	89.0028	512.089	3.39462	0.389592	8.71326	2.95257e-18	1.91093e-15
ENSMUSG00000034634	Ly6d	MPP_IL-4c	MPP_Sal	8912.63	921.916	4917.27	3.27316	1.01163	3.23553	0.00121419	0.0486082
ENSMUSG00000022885	St6gal1	MPP_IL-4c	MPP_Sal	383.162	44.1646	213.663	3.11893	0.616158	5.0619	4.15095e-07	5.80871e-05
ENSMUSG00000093896	Ighv1-76	MPP_IL-4c	MPP_Sal	2815.61	326.537	1571.07	3.10797	0.429497	7.23629	4.61137e-13	1.83663e-10
ENSMUSG00000040918	Slc19a2	MPP_IL-4c	MPP_Sal	219.819	26.7115	123.265	3.04299	0.533982	5.69867	1.20745e-08	2.19069e-06
ENSMUSG00000028701	Lurap1	MPP_IL-4c	MPP_Sal	1244.14	151.99	698.064	3.03295	0.31202	9.72037	2.46883e-22	2.55656e-19
ENSMUSG00000105050	Gm42482	MPP_IL-4c	MPP_Sal	66.8491	8.22004	37.5346	3.02552	0.892942	3.38826	0.000703375	0.031946
ENSMUSG00000094862	Ighv1-56	MPP_IL-4c	MPP_Sal	504.178	62.3903	283.284	3.01313	0.472873	6.37196	1.86625e-10	4.67555e-08
ENSMUSG00000083713	Gm5883	MPP_IL-4c	MPP_Sal	270.95	34.6176	152.784	2.96853	0.735421	4.0365	5.42547e-05	0.00415142
ENSMUSG00000062585	Cnr2	MPP_IL-4c	MPP_Sal	641.865	86.0883	363.977	2.89949	0.350086	8.28223	1.20893e-16	6.70656e-14
ENSMUSG00000004105	Angptl2	MPP_IL-4c	MPP_Sal	168.382	23.4787	95.9303	2.84203	0.59273	4.79481	1.62829e-06	0.000190167
ENSMUSG00000103756	Gm37285	MPP_IL-4c	MPP_Sal	66.8011	9.48848	38.1448	2.81633	0.707367	3.98143	6.85026e-05	0.00501911
ENSMUSG00000014547	Wdfy2	MPP_IL-4c	MPP_Sal	5957.72	846.871	3402.3	2.81461	0.229599	12.2588	1.50728e-34	2.6014e-31
ENSMUSG00000035539	Ccdc180	MPP_IL-4c	MPP_Sal	431.789	63.163	247.476	2.77355	0.374558	7.40487	1.31279e-13	5.51125e-11
ENSMUSG00000003379	Cd79a	MPP_IL-4c	MPP_Sal	437.057	64.8416	250.949	2.75298	0.763641	3.60507	0.000312065	0.0166679
ENSMUSG00000076928	Trac	MPP_IL-4c	MPP_Sal	293.944	43.8747	168.91	2.74306	0.470011	5.83616	5.34174e-09	1.03717e-06
ENSMUSG00000025746	Il6	MPP_IL-4c	MPP_Sal	248.628	37.4054	143.017	2.73196	0.562406	4.85764	1.18796e-06	0.000143043
ENSMUSG00000039497	Dse	MPP_IL-4c	MPP_Sal	229.79	34.6297	132.21	2.72861	0.542533	5.02939	4.92037e-07	6.64593e-05
ENSMUSG00000044468	Tent5c	MPP_IL-4c	MPP_Sal	236.872	37.2764	137.074	2.66786	0.643949	4.14296	3.42847e-05	0.0027593
ENSMUSG00000026748	Plxdc2	MPP_IL-4c	MPP_Sal	342.99	57.0421	200.016	2.58963	0.448244	5.77727	7.59203e-09	1.43813e-06
ENSMUSG00000041449	Serpina3h	MPP_IL-4c	MPP_Sal	256.757	42.7703	149.763	2.58552	0.573564	4.50781	6.54998e-06	0.000652184
ENSMUSG00000033295	Ptprf	MPP_IL-4c	MPP_Sal	180.062	30.1857	105.124	2.57765	0.482146	5.34621	8.98143e-08	1.42356e-05
ENSMUSG00000022838	Eaf2	MPP_IL-4c	MPP_Sal	88.1966	15.1278	51.6622	2.54049	0.782717	3.24573	0.00117149	0.0474726
ENSMUSG00000094502	Ighv1-69	MPP_IL-4c	MPP_Sal	442.409	77.088	259.748	2.52139	0.417	6.0465	1.4803e-09	3.33239e-07
ENSMUSG00000102313	Ighv1-62-1	MPP_IL-4c	MPP_Sal	336.752	58.7452	197.748	2.51986	0.460804	5.46839	4.54134e-08	7.83784e-06
ENSMUSG00000096020	Ighv1-75	MPP_IL-4c	MPP_Sal	1173.2	205.871	689.535	2.51053	0.320029	7.84468	4.34055e-15	2.04308e-12
ENSMUSG00000052117	D630039A03Rik	MPP_IL-4c	MPP_Sal	87.5701	15.8122	51.6912	2.47169	0.66865	3.69654	0.000218562	0.0127151
ENSMUSG00000036353	P2ry12	MPP_IL-4c	MPP_Sal	266.794	48.4649	157.629	2.46116	0.507881	4.84593	1.26019e-06	0.000150574
ENSMUSG00000026380	Tfcp2l1	MPP_IL-4c	MPP_Sal	1169.21	214.418	691.816	2.44644	0.407868	5.99811	1.99632e-09	4.34168e-07
ENSMUSG00000041481	Serpina3g	MPP_IL-4c	MPP_Sal	29382.1	5417.89	17400	2.43914	0.215651	11.3106	1.16266e-29	1.50497e-26
ENSMUSG00000096326	Ighv1-78	MPP_IL-4c	MPP_Sal	388.884	71.7409	230.312	2.43904	0.385421	6.32825	2.47952e-10	6.1134e-08
ENSMUSG00000076617	Ighm	MPP_IL-4c	MPP_Sal	60276.8	11288.2	35782.5	2.4168	0.251768	9.59929	8.04965e-22	7.35502e-19
ENSMUSG00000110235	Gm5086	MPP_IL-4c	MPP_Sal	183.772	34.6017	109.187	2.40803	0.729116	3.30267	0.000957697	0.041322
ENSMUSG00000042367	Gjb3	MPP_IL-4c	MPP_Sal	336.068	63.3512	199.71	2.40618	0.373265	6.44629	1.14623e-10	3.17936e-08
ENSMUSG00000036067	Slc2a6	MPP_IL-4c	MPP_Sal	85.8407	16.2787	51.0597	2.39801	0.658808	3.63993	0.000272717	0.0149686
ENSMUSG00000034157	Cipc	MPP_IL-4c	MPP_Sal	737.881	140.648	439.265	2.39059	0.524039	4.56184	5.07064e-06	0.000514785
ENSMUSG00000108443	Gm44510	MPP_IL-4c	MPP_Sal	695.976	132.93	414.453	2.3884	0.47338	5.04542	4.52535e-07	6.26154e-05
ENSMUSG00000033981	Gria2	MPP_IL-4c	MPP_Sal	2147.06	417.648	1282.35	2.36161	0.402817	5.86273	4.55312e-09	9.11088e-07
ENSMUSG00000021453	Gadd45g	MPP_IL-4c	MPP_Sal	930.4	185.275	557.838	2.32854	0.239976	9.70322	2.92142e-22	2.83615e-19
ENSMUSG00000032578	Cish	MPP_IL-4c	MPP_Sal	1553.59	315.599	934.595	2.29899	0.326537	7.04053	1.91506e-12	7.25528e-10
ENSMUSG00000052593	Adam17	MPP_IL-4c	MPP_Sal	1334.58	271.965	803.274	2.29476	0.253133	9.06545	1.24095e-19	9.63786e-17
ENSMUSG00000081201	Smt3h2-ps4	MPP_IL-4c	MPP_Sal	634.386	129.772	382.079	2.28991	0.518685	4.41483	1.01088e-05	0.000940241
ENSMUSG00000103439	Gm7019	MPP_IL-4c	MPP_Sal	391.793	80.1572	235.975	2.28842	0.45942	4.98112	6.32173e-07	8.11532e-05
ENSMUSG00000040276	Pacsin1	MPP_IL-4c	MPP_Sal	108.519	23.2379	65.8786	2.2238	0.688623	3.22935	0.00124074	0.0491154
ENSMUSG00000066363	Serpina3f	MPP_IL-4c	MPP_Sal	1063.77	236.974	650.372	2.16695	0.323741	6.69347	2.17934e-11	6.9085e-09
ENSMUSG00000085738	Gm12335	MPP_IL-4c	MPP_Sal	145.651	32.7925	89.2216	2.15183	0.622682	3.45575	0.000548772	0.0258305
ENSMUSG00000048027	Rgmb	MPP_IL-4c	MPP_Sal	149.322	33.6536	91.4877	2.14966	0.546847	3.931	8.45929e-05	0.00599991
ENSMUSG00000030283	St8sia1	MPP_IL-4c	MPP_Sal	414.093	94.1005	254.097	2.13702	0.431312	4.95468	7.2448e-07	9.1637e-05
ENSMUSG00000000318	Clec10a	MPP_IL-4c	MPP_Sal	536.164	124.935	330.549	2.10234	0.418269	5.02629	5.0006e-07	6.69607e-05
ENSMUSG00000094940	Ighv1-84	MPP_IL-4c	MPP_Sal	315.181	74.1208	194.651	2.08749	0.409297	5.10019	3.3932e-07	4.92585e-05
ENSMUSG00000026014	Raph1	MPP_IL-4c	MPP_Sal	396.65	93.4391	245.045	2.08541	0.383524	5.4375	5.40328e-08	9.22299e-06
ENSMUSG00000104028	Gm5851	MPP_IL-4c	MPP_Sal	1404.16	334.395	869.278	2.07058	0.26126	7.92534	2.27528e-15	1.10877e-12
ENSMUSG00000094075	Ighv1-80	MPP_IL-4c	MPP_Sal	248.137	59.084	153.61	2.06963	0.51859	3.99088	6.58277e-05	0.00486906
ENSMUSG00000105229	Gm43149	MPP_IL-4c	MPP_Sal	138.135	33.4007	85.7679	2.04723	0.619359	3.3054	0.000948403	0.0410349
ENSMUSG00000070667	Rpl31-ps10	MPP_IL-4c	MPP_Sal	377.559	92.5652	235.062	2.0279	0.509739	3.97832	6.94038e-05	0.00506126
ENSMUSG00000037300	Ttc13	MPP_IL-4c	MPP_Sal	6280.14	1554.93	3917.53	2.01392	0.212485	9.47792	2.59391e-21	2.2384e-18
ENSMUSG00000025094	Slc18a2	MPP_IL-4c	MPP_Sal	1102.09	276.807	689.446	1.99322	0.522224	3.81679	0.000135197	0.00840007
ENSMUSG00000095127	Ighv1-82	MPP_IL-4c	MPP_Sal	1640.94	428.53	1034.73	1.93707	0.24443	7.92485	2.28421e-15	1.10877e-12
ENSMUSG00000030352	Tspan9	MPP_IL-4c	MPP_Sal	122.228	32.3826	77.3054	1.91664	0.569493	3.36552	0.000763989	0.0344972
ENSMUSG00000073008	Gpr174	MPP_IL-4c	MPP_Sal	198.28	52.4863	125.383	1.91661	0.548293	3.4956	0.000472991	0.0232499
ENSMUSG00000015053	Gata2	MPP_IL-4c	MPP_Sal	1334.69	353.779	844.232	1.91597	0.494366	3.87561	0.000106358	0.00709038
ENSMUSG00000019889	Ptprk	MPP_IL-4c	MPP_Sal	157.81	41.9403	99.8753	1.91092	0.487735	3.91794	8.93075e-05	0.00622474
ENSMUSG00000020689	Itgb3	MPP_IL-4c	MPP_Sal	553.689	150.55	352.119	1.87838	0.411667	4.56285	5.04637e-06	0.000514785
ENSMUSG00000026435	Slc45a3	MPP_IL-4c	MPP_Sal	371.355	101.251	236.303	1.87535	0.359736	5.21313	1.85681e-07	2.81842e-05
ENSMUSG00000098934	Gm18853	MPP_IL-4c	MPP_Sal	506.731	139.583	323.157	1.85957	0.320721	5.79807	6.70805e-09	1.28637e-06
ENSMUSG00000063543	Gm5616	MPP_IL-4c	MPP_Sal	355.158	99.1921	227.175	1.84004	0.489974	3.75538	0.000173081	0.010543
ENSMUSG00000061833	Gm6311	MPP_IL-4c	MPP_Sal	3337.93	932.99	2135.46	1.839	0.375279	4.90035	9.56651e-07	0.000117934
ENSMUSG00000103286	Gm5850	MPP_IL-4c	MPP_Sal	1098.65	310.276	704.461	1.82459	0.264317	6.90302	5.09095e-12	1.74504e-09
ENSMUSG00000103168	Gm30948	MPP_IL-4c	MPP_Sal	461.154	130.337	295.745	1.82276	0.502944	3.62417	0.000289886	0.0157441
ENSMUSG00000058542	Gm15590	MPP_IL-4c	MPP_Sal	4411.33	1252.08	2831.71	1.81688	0.391743	4.63796	3.51872e-06	0.000384903
ENSMUSG00000022272	Myo10	MPP_IL-4c	MPP_Sal	675.104	194.611	434.857	1.79424	0.331509	5.41236	6.22011e-08	1.03889e-05
ENSMUSG00000079481	Nhsl2	MPP_IL-4c	MPP_Sal	337.372	97.6721	217.522	1.78889	0.343231	5.21193	1.86891e-07	2.81842e-05
ENSMUSG00000023243	Kcnk5	MPP_IL-4c	MPP_Sal	512.54	149.825	331.182	1.77393	0.35168	5.04416	4.55517e-07	6.26154e-05
ENSMUSG00000044854	1700056E22Rik	MPP_IL-4c	MPP_Sal	155.266	45.738	100.502	1.76208	0.488801	3.60491	0.000312262	0.0166679
ENSMUSG00000026656	Fcgr2b	MPP_IL-4c	MPP_Sal	2251.75	664.661	1458.2	1.76062	0.390017	4.51421	6.35532e-06	0.000636885
ENSMUSG00000047181	Samd14	MPP_IL-4c	MPP_Sal	486.083	143.587	314.835	1.75926	0.357444	4.92179	8.57574e-07	0.000107425
ENSMUSG00000089809	Rasgef1b	MPP_IL-4c	MPP_Sal	443.44	136.775	290.108	1.69738	0.339455	5.00032	5.72354e-07	7.49744e-05
ENSMUSG00000041775	Mapk1ip1	MPP_IL-4c	MPP_Sal	953.836	294.215	624.025	1.69712	0.279318	6.07594	1.23262e-09	2.85765e-07
ENSMUSG00000024610	Cd74	MPP_IL-4c	MPP_Sal	66056.4	20483.9	43270.1	1.68921	0.293418	5.75701	8.56179e-09	1.60229e-06
ENSMUSG00000022508	Bcl6	MPP_IL-4c	MPP_Sal	159.256	49.5935	104.425	1.68303	0.453958	3.70746	0.000209347	0.0122709
ENSMUSG00000063328	Gm9396	MPP_IL-4c	MPP_Sal	1137.88	355.534	746.705	1.67864	0.482722	3.47745	0.000506204	0.0244189
ENSMUSG00000039234	Sec24d	MPP_IL-4c	MPP_Sal	665.305	208.644	436.974	1.67345	0.356378	4.69572	2.65667e-06	0.000296878
ENSMUSG00000029530	Ccr9	MPP_IL-4c	MPP_Sal	2412.95	757.635	1585.29	1.67111	0.361498	4.62275	3.78688e-06	0.000403879
ENSMUSG00000107261	Trmt112-ps1	MPP_IL-4c	MPP_Sal	864.247	271.551	567.899	1.67029	0.507683	3.29003	0.00100176	0.0423988
ENSMUSG00000024620	Pdgfrb	MPP_IL-4c	MPP_Sal	1347.62	424.679	886.147	1.66611	0.27519	6.05438	1.40959e-09	3.21988e-07
ENSMUSG00000027514	Zbp1	MPP_IL-4c	MPP_Sal	958.865	302.643	630.754	1.66334	0.335731	4.95437	7.25639e-07	9.1637e-05
ENSMUSG00000017679	Ttpal	MPP_IL-4c	MPP_Sal	498.223	158.22	328.222	1.65498	0.503399	3.28762	0.00101037	0.0425314
ENSMUSG00000070732	Rbm44	MPP_IL-4c	MPP_Sal	264.359	84.0294	174.194	1.65397	0.450111	3.67457	0.000238247	0.0136055
ENSMUSG00000078606	Gm4070	MPP_IL-4c	MPP_Sal	6475.69	2073.27	4274.48	1.6431	0.238011	6.90344	5.07564e-12	1.74504e-09
ENSMUSG00000096452	Ighv1-77	MPP_IL-4c	MPP_Sal	3910.23	1259.55	2584.89	1.63433	0.235831	6.93009	4.20581e-12	1.51927e-09
ENSMUSG00000017009	Sdc4	MPP_IL-4c	MPP_Sal	612.064	199.542	405.803	1.61653	0.396443	4.07757	4.55088e-05	0.00357014
ENSMUSG00000054072	Iigp1	MPP_IL-4c	MPP_Sal	3260.34	1063.49	2161.91	1.61621	0.251902	6.416	1.39898e-10	3.7466e-08
ENSMUSG00000036306	Lzts1	MPP_IL-4c	MPP_Sal	263.591	86.3336	174.962	1.61054	0.37838	4.2564	2.07743e-05	0.00179271
ENSMUSG00000079363	Gbp4	MPP_IL-4c	MPP_Sal	291.518	95.7255	193.622	1.60739	0.455562	3.52836	0.000418142	0.0211564
ENSMUSG00000106588	Gm17590	MPP_IL-4c	MPP_Sal	382.871	129.365	256.118	1.56572	0.484908	3.2289	0.00124267	0.0491154
ENSMUSG00000030729	Pgm2l1	MPP_IL-4c	MPP_Sal	3673.29	1251.32	2462.3	1.55363	0.243556	6.37892	1.78339e-10	4.5412e-08
ENSMUSG00000068129	Cst7	MPP_IL-4c	MPP_Sal	10343.8	3534.12	6938.95	1.54938	0.176518	8.7775	1.67144e-18	1.1288e-15
ENSMUSG00000045868	Gvin1	MPP_IL-4c	MPP_Sal	6519.53	2256.94	4388.23	1.53034	0.235017	6.51161	7.43503e-11	2.13867e-08
ENSMUSG00000039361	Picalm	MPP_IL-4c	MPP_Sal	2148.48	747.485	1447.98	1.52313	0.430056	3.54169	0.000397565	0.0202471
ENSMUSG00000041064	Pif1	MPP_IL-4c	MPP_Sal	228.725	79.708	154.216	1.52183	0.460063	3.30788	0.000940051	0.0409014
ENSMUSG00000033213	AA467197	MPP_IL-4c	MPP_Sal	492.906	174.595	333.751	1.4978	0.350041	4.27892	1.87799e-05	0.00164807
ENSMUSG00000039787	Cercam	MPP_IL-4c	MPP_Sal	263.772	94.0478	178.91	1.48834	0.41183	3.61397	0.00030155	0.0162775
ENSMUSG00000090942	F830016B08Rik	MPP_IL-4c	MPP_Sal	404.838	145.502	275.17	1.47649	0.382293	3.86219	0.000112373	0.00736493
ENSMUSG00000027765	P2ry1	MPP_IL-4c	MPP_Sal	615.535	226.98	421.258	1.43958	0.311542	4.62082	3.8222e-06	0.000403879
ENSMUSG00000028792	Ak2	MPP_IL-4c	MPP_Sal	17729.8	6599.3	12164.5	1.42579	0.183164	7.78419	7.01597e-15	3.20527e-12
ENSMUSG00000038515	Grtp1	MPP_IL-4c	MPP_Sal	374.139	140.557	257.348	1.41194	0.41095	3.4358	0.000590813	0.0273128
ENSMUSG00000085723	Gm15915	MPP_IL-4c	MPP_Sal	2444.48	922.969	1683.72	1.40529	0.297206	4.72833	2.26375e-06	0.00025855
ENSMUSG00000069874	Irgm2	MPP_IL-4c	MPP_Sal	1567.16	594.192	1080.68	1.39943	0.303632	4.60897	4.04674e-06	0.000421866
ENSMUSG00000031762	Mt2	MPP_IL-4c	MPP_Sal	1378.39	522.577	950.484	1.3992	0.401567	3.48435	0.000493328	0.0239462
ENSMUSG00000070427	Il18bp	MPP_IL-4c	MPP_Sal	472.763	180.268	326.515	1.39087	0.345782	4.02239	5.76103e-05	0.00436517
ENSMUSG00000025880	Smad7	MPP_IL-4c	MPP_Sal	534.549	206.921	370.735	1.36914	0.355303	3.85345	0.000116467	0.00754315
ENSMUSG00000001986	Gria3	MPP_IL-4c	MPP_Sal	1899.13	745.644	1322.39	1.34861	0.25896	5.20778	1.91117e-07	2.85444e-05
ENSMUSG00000085704	4921531C22Rik	MPP_IL-4c	MPP_Sal	302.239	119.319	210.779	1.341	0.385804	3.47585	0.000509234	0.024489
ENSMUSG00000029108	Pcdh7	MPP_IL-4c	MPP_Sal	405.979	160.922	283.451	1.3352	0.300913	4.43717	9.11493e-06	0.000858074
ENSMUSG00000026778	Prkcq	MPP_IL-4c	MPP_Sal	2592.17	1030.72	1811.45	1.33057	0.222429	5.98203	2.20372e-09	4.6891e-07
ENSMUSG00000080268	Brms1	MPP_IL-4c	MPP_Sal	926.841	368.741	647.791	1.32949	0.385356	3.45003	0.000560529	0.026225
ENSMUSG00000070713	Gm10282	MPP_IL-4c	MPP_Sal	16695	6660.79	11677.9	1.32564	0.225278	5.88448	3.99303e-09	8.38158e-07
ENSMUSG00000021703	Serinc5	MPP_IL-4c	MPP_Sal	377.046	150.728	263.887	1.32225	0.349228	3.78622	0.000152958	0.00936652
ENSMUSG00000079017	Ifi27l2a	MPP_IL-4c	MPP_Sal	1486.02	598.515	1042.27	1.31201	0.33965	3.86282	0.000112086	0.00736493
ENSMUSG00000040268	Plekha1	MPP_IL-4c	MPP_Sal	449.008	181.743	315.376	1.30469	0.356004	3.66481	0.000247521	0.0139442
ENSMUSG00000001039	B9d1	MPP_IL-4c	MPP_Sal	351.265	142.351	246.808	1.30304	0.335244	3.88684	0.000101558	0.0069028
ENSMUSG00000009894	Snap47	MPP_IL-4c	MPP_Sal	2227.2	912.088	1569.64	1.28811	0.254254	5.06624	4.05755e-07	5.72963e-05
ENSMUSG00000000732	Icosl	MPP_IL-4c	MPP_Sal	454.534	188.445	321.49	1.27052	0.286992	4.42702	9.55454e-06	0.00089404
ENSMUSG00000005803	Sqor	MPP_IL-4c	MPP_Sal	2202.17	915.154	1558.66	1.26676	0.268554	4.71695	2.39409e-06	0.00027144
ENSMUSG00000037022	Mmaa	MPP_IL-4c	MPP_Sal	949.154	394.68	671.917	1.26584	0.391665	3.23196	0.00122945	0.0490109
ENSMUSG00000038037	Socs1	MPP_IL-4c	MPP_Sal	652.286	271.783	462.034	1.2634	0.33883	3.72871	0.000192462	0.0116323
ENSMUSG00000051378	Kif18b	MPP_IL-4c	MPP_Sal	593.941	247.487	420.714	1.26273	0.295218	4.27728	1.89194e-05	0.00165098
ENSMUSG00000025154	Arhgap19	MPP_IL-4c	MPP_Sal	500.043	208.824	354.434	1.25985	0.338178	3.72541	0.000195002	0.0116948
ENSMUSG00000038963	Slco4a1	MPP_IL-4c	MPP_Sal	1556.14	655.16	1105.65	1.24786	0.336406	3.7094	0.000207755	0.0122237
ENSMUSG00000102332	Gm19331	MPP_IL-4c	MPP_Sal	1107.56	467.219	787.39	1.24541	0.307015	4.05652	4.981e-05	0.00384924
ENSMUSG00000048376	F2r	MPP_IL-4c	MPP_Sal	1602.21	675.925	1139.07	1.24515	0.223849	5.56245	2.66011e-08	4.6954e-06
ENSMUSG00000030795	Fus	MPP_IL-4c	MPP_Sal	1857.78	796.305	1327.04	1.22234	0.274104	4.4594	8.21902e-06	0.000792956
ENSMUSG00000116957	Gm34680	MPP_IL-4c	MPP_Sal	1002.36	435.137	718.748	1.20409	0.3638	3.30976	0.000933747	0.0407413
ENSMUSG00000059775	Rps26-ps1	MPP_IL-4c	MPP_Sal	1962.64	863.293	1412.97	1.18484	0.331235	3.57705	0.000347489	0.0181736
ENSMUSG00000020638	Cmpk2	MPP_IL-4c	MPP_Sal	852.582	376.371	614.476	1.17955	0.306695	3.84601	0.000120056	0.00767419
ENSMUSG00000033952	Aspm	MPP_IL-4c	MPP_Sal	1230.71	545.388	888.05	1.17405	0.254184	4.61888	3.85817e-06	0.000404926
ENSMUSG00000066026	Dhrs3	MPP_IL-4c	MPP_Sal	4276.18	1897.85	3087.01	1.17194	0.234404	4.99964	5.74387e-07	7.49744e-05
ENSMUSG00000061414	Cracr2a	MPP_IL-4c	MPP_Sal	865.897	388.86	627.378	1.1551	0.249665	4.62662	3.71686e-06	0.000403734
ENSMUSG00000054693	Adam10	MPP_IL-4c	MPP_Sal	6633.91	3001.67	4817.79	1.14414	0.181212	6.31385	2.72186e-10	6.60604e-08
ENSMUSG00000052539	Magi3	MPP_IL-4c	MPP_Sal	297.624	134.818	216.221	1.14252	0.351861	3.24708	0.00116598	0.0474113
ENSMUSG00000042842	Serpinb6b	MPP_IL-4c	MPP_Sal	1439.58	653.713	1046.64	1.13895	0.256314	4.44359	8.84718e-06	0.000837947
ENSMUSG00000090608	Gm17200	MPP_IL-4c	MPP_Sal	789.462	363.112	576.287	1.12054	0.341537	3.28086	0.00103489	0.0430966
ENSMUSG00000073555	Gm4951	MPP_IL-4c	MPP_Sal	929.572	430.649	680.111	1.11024	0.320642	3.46256	0.000535058	0.0254161
ENSMUSG00000017774	Myo1c	MPP_IL-4c	MPP_Sal	1671.36	774.636	1223	1.10938	0.337281	3.28919	0.00100476	0.0424101
ENSMUSG00000004655	Aqp1	MPP_IL-4c	MPP_Sal	1317.38	612.571	964.975	1.10473	0.248388	4.44761	8.68308e-06	0.000827449
ENSMUSG00000040848	Sft2d2	MPP_IL-4c	MPP_Sal	2727.37	1272.14	1999.75	1.10021	0.278223	3.95444	7.67146e-05	0.00554236
ENSMUSG00000043154	Ppp2r3a	MPP_IL-4c	MPP_Sal	1617.44	754.948	1186.2	1.09913	0.301634	3.64392	0.000268522	0.0147906
ENSMUSG00000057914	Cacnb2	MPP_IL-4c	MPP_Sal	440.203	205.713	322.958	1.0973	0.329652	3.32866	0.000872653	0.0389509
ENSMUSG00000028634	Hivep3	MPP_IL-4c	MPP_Sal	1984.17	927.426	1455.8	1.09713	0.19954	5.49832	3.83436e-08	6.69204e-06
ENSMUSG00000094248	Hist1h2ao	MPP_IL-4c	MPP_Sal	43422.2	20662.4	32042.3	1.07142	0.159497	6.71754	1.84823e-11	5.98095e-09
ENSMUSG00000022876	Samsn1	MPP_IL-4c	MPP_Sal	41469.2	19806.4	30637.8	1.06607	0.198648	5.36662	8.02266e-08	1.29808e-05
ENSMUSG00000094124	Ighv1-74	MPP_IL-4c	MPP_Sal	529.22	253.097	391.158	1.06417	0.32939	3.23073	0.00123473	0.0490513
ENSMUSG00000047250	Ptgs1	MPP_IL-4c	MPP_Sal	840.191	402.948	621.57	1.05999	0.289647	3.65959	0.000252614	0.014064
ENSMUSG00000026104	Stat1	MPP_IL-4c	MPP_Sal	6539.15	3144.15	4841.65	1.05639	0.175576	6.01674	1.77961e-09	3.94896e-07
ENSMUSG00000071076	Jund	MPP_IL-4c	MPP_Sal	2051.9	989.638	1520.77	1.052	0.226635	4.64183	3.4533e-06	0.000380426
ENSMUSG00000045055	Rpsa-ps2	MPP_IL-4c	MPP_Sal	9101.84	4391.27	6746.56	1.05148	0.316016	3.3273	0.000876922	0.0390293
ENSMUSG00000078922	Tgtp1	MPP_IL-4c	MPP_Sal	38540.7	18643.4	28592	1.04772	0.23435	4.47075	7.79468e-06	0.000756717
ENSMUSG00000006235	Epor	MPP_IL-4c	MPP_Sal	514.108	248.687	381.397	1.04766	0.318327	3.29116	0.000997764	0.042345
ENSMUSG00000022092	Ppp3cc	MPP_IL-4c	MPP_Sal	1851.11	903.723	1377.42	1.03449	0.23536	4.39537	1.10586e-05	0.00101641
ENSMUSG00000038188	Scarf1	MPP_IL-4c	MPP_Sal	522.173	255.137	388.655	1.03367	0.296731	3.48352	0.000494865	0.0239462
ENSMUSG00000075420	Smim6	MPP_IL-4c	MPP_Sal	1685.7	830.142	1257.92	1.02197	0.221165	4.62083	3.82208e-06	0.000403879
ENSMUSG00000020601	Trib2	MPP_IL-4c	MPP_Sal	982.271	488.034	735.153	1.00906	0.291077	3.46664	0.000527011	0.0251106
ENSMUSG00000114003	Gm9616	MPP_IL-4c	MPP_Sal	4610.39	2298.52	3454.45	1.00426	0.234658	4.27966	1.87176e-05	0.00164807
ENSMUSG00000078921	Tgtp2	MPP_IL-4c	MPP_Sal	46023.6	22954.6	34489.1	1.00359	0.23917	4.19614	2.71502e-05	0.00225521

## Sheet: Down
Supplementary information, Table S6 DEGs of MPPs isolated from aged mice treated with IL-4c versus saline
Down-regualted genes in IL-4c treated aged MPPs when compared with saline treated aged MPPs
gene_id	gene_name	sampleA	sampleB	baseMeanA	baseMeanB	baseMean	log2FoldChange	lfcSE	stat	pvalue	padj
ENSMUSG00000097310	A930038B10Rik	MPP_IL-4c	MPP_Sal	0	190.972	95.4861	-10.03	1.35766	-7.3877	1.4939e-13	6.10652e-11
ENSMUSG00000117874	Gm50318	MPP_IL-4c	MPP_Sal	0	41.9454	20.9727	-7.84291	1.64002	-4.78221	1.73377e-06	0.000200975
ENSMUSG00000033825	Tpsb2	MPP_IL-4c	MPP_Sal	1.31615	293.826	147.571	-7.80072	2.12579	-3.66956	0.000242968	0.0137738
ENSMUSG00000036172	Cd200r3	MPP_IL-4c	MPP_Sal	0	34.2789	17.1394	-7.55258	1.94695	-3.87919	0.000104807	0.0070171
ENSMUSG00000038352	Arl5c	MPP_IL-4c	MPP_Sal	69.8024	2632.68	1351.24	-5.23704	1.47721	-3.54523	0.000392271	0.0200432
ENSMUSG00000020007	Il20ra	MPP_IL-4c	MPP_Sal	4.00956	73.3912	38.7004	-4.19802	1.04702	-4.0095	6.08478e-05	0.00456594
ENSMUSG00000020042	Btbd11	MPP_IL-4c	MPP_Sal	5.58915	66.2789	35.934	-3.56602	1.04295	-3.41917	0.000628121	0.0288107
ENSMUSG00000075391	Glo1-ps	MPP_IL-4c	MPP_Sal	24.1215	242.475	133.298	-3.32882	0.50969	-6.53106	6.53062e-11	1.91396e-08
ENSMUSG00000091844	Gm8251	MPP_IL-4c	MPP_Sal	7.62359	73.4644	40.544	-3.26954	0.925029	-3.53453	0.000408499	0.020736
ENSMUSG00000041945	Mfsd9	MPP_IL-4c	MPP_Sal	9.59744	92.3065	50.952	-3.26576	0.70003	-4.66517	3.08357e-06	0.000342122
ENSMUSG00000083761	Pgam1-ps1	MPP_IL-4c	MPP_Sal	10.5705	95.2864	52.9284	-3.1713	0.711365	-4.45805	8.2709e-06	0.000793037
ENSMUSG00000017144	Rnd3	MPP_IL-4c	MPP_Sal	15.5939	118.849	67.2216	-2.93065	0.796176	-3.6809	0.00023241	0.0133704
ENSMUSG00000026315	Serpinb8	MPP_IL-4c	MPP_Sal	9.23625	68.8628	39.0495	-2.89695	0.745418	-3.88634	0.000101767	0.0069028
ENSMUSG00000033540	Idua	MPP_IL-4c	MPP_Sal	50.9051	359.91	205.408	-2.82227	0.657542	-4.29216	1.76947e-05	0.00157058
ENSMUSG00000028457	Atp8b5	MPP_IL-4c	MPP_Sal	10.9159	75.2164	43.0662	-2.78442	0.80836	-3.44453	0.00057206	0.0266042
ENSMUSG00000090222	Ifi203-ps	MPP_IL-4c	MPP_Sal	19.7656	118.513	69.1392	-2.58294	0.645142	-4.00367	6.23662e-05	0.00465738
ENSMUSG00000078122	F630028O10Rik	MPP_IL-4c	MPP_Sal	40.3898	224.159	132.274	-2.47241	0.635645	-3.88961	0.000100406	0.00689593
ENSMUSG00000050473	Slc35d3	MPP_IL-4c	MPP_Sal	81.538	353.078	217.308	-2.11428	0.503363	-4.20031	2.66552e-05	0.002226
ENSMUSG00000099471	Gm8451	MPP_IL-4c	MPP_Sal	192.009	793.487	492.748	-2.04707	0.585963	-3.49351	0.000476721	0.0233593
ENSMUSG00000033177	Tmprss7	MPP_IL-4c	MPP_Sal	31.0681	126.218	78.6431	-2.02212	0.58555	-3.45336	0.000553642	0.025981
ENSMUSG00000015970	Chdh	MPP_IL-4c	MPP_Sal	36.6744	145.584	91.1292	-1.98846	0.512227	-3.88199	0.000103605	0.00699695
ENSMUSG00000105705	AC174780.1	MPP_IL-4c	MPP_Sal	349.65	1298.49	824.07	-1.89283	0.466486	-4.05764	4.95711e-05	0.00384924
ENSMUSG00000037944	Ccr7	MPP_IL-4c	MPP_Sal	95.5592	345.861	220.71	-1.8558	0.445403	-4.16656	3.09226e-05	0.002528
ENSMUSG00000069893	9930111J21Rik1	MPP_IL-4c	MPP_Sal	38.2608	136.581	87.4209	-1.8351	0.545797	-3.36224	0.000773119	0.0348083
ENSMUSG00000059248	Septin9	MPP_IL-4c	MPP_Sal	130.605	460.451	295.528	-1.81784	0.553236	-3.28582	0.00101686	0.0425736
ENSMUSG00000026581	Sell	MPP_IL-4c	MPP_Sal	1808.14	6322.9	4065.52	-1.80604	0.237244	-7.61257	2.68691e-14	1.15933e-11
ENSMUSG00000024308	Tapbp	MPP_IL-4c	MPP_Sal	563.013	1959.87	1261.44	-1.79962	0.307573	-5.85105	4.88493e-09	9.60477e-07
ENSMUSG00000029049	Morn1	MPP_IL-4c	MPP_Sal	71.1465	236.219	153.683	-1.73129	0.396874	-4.3623	1.28702e-05	0.00116229
ENSMUSG00000044867	Gimap1os	MPP_IL-4c	MPP_Sal	159.115	522.704	340.91	-1.7162	0.448091	-3.83001	0.000128136	0.00812381
ENSMUSG00000089829	Gm16565	MPP_IL-4c	MPP_Sal	51.5566	168.332	109.944	-1.7069	0.47877	-3.56518	0.0003636	0.0187635
ENSMUSG00000001473	Tubb6	MPP_IL-4c	MPP_Sal	271.652	886.217	578.935	-1.70595	0.245943	-6.93637	4.0229e-12	1.4878e-09
ENSMUSG00000021185	Dglucy	MPP_IL-4c	MPP_Sal	84.1941	271.828	178.011	-1.69114	0.365772	-4.62348	3.77353e-06	0.000403879
ENSMUSG00000059203	Il1rapl2	MPP_IL-4c	MPP_Sal	57.1747	177.192	117.183	-1.6324	0.503133	-3.24448	0.00117665	0.0474726
ENSMUSG00000055172	C1ra	MPP_IL-4c	MPP_Sal	96.6408	294.677	195.659	-1.60815	0.386356	-4.16237	3.14967e-05	0.00256146
ENSMUSG00000026249	Serpine2	MPP_IL-4c	MPP_Sal	231.589	702.167	466.878	-1.60038	0.431387	-3.70985	0.000207386	0.0122237
ENSMUSG00000089862	Umad1	MPP_IL-4c	MPP_Sal	315.796	941.969	628.882	-1.57655	0.373585	-4.22005	2.44243e-05	0.00206186
ENSMUSG00000020889	Nr1d1	MPP_IL-4c	MPP_Sal	61.1803	178.971	120.075	-1.54834	0.430169	-3.59938	0.000318974	0.0168525
ENSMUSG00000117442	1810073O08Rik	MPP_IL-4c	MPP_Sal	181.425	528.355	354.89	-1.54194	0.377517	-4.08442	4.4187e-05	0.00348405
ENSMUSG00000019842	Traf3ip2	MPP_IL-4c	MPP_Sal	113.713	326.4	220.056	-1.52142	0.337972	-4.50162	6.74387e-06	0.00066299
ENSMUSG00000024399	Ltb	MPP_IL-4c	MPP_Sal	932.85	2662.22	1797.53	-1.51295	0.37494	-4.03517	5.4562e-05	0.00415447
ENSMUSG00000110958	Gm33332	MPP_IL-4c	MPP_Sal	94.3561	269.133	181.745	-1.51256	0.43023	-3.5157	0.000438595	0.0219764
ENSMUSG00000069792	Wfdc17	MPP_IL-4c	MPP_Sal	5370.1	15313.5	10341.8	-1.51178	0.296557	-5.09777	3.4368e-07	4.94295e-05
ENSMUSG00000000983	Wfdc18	MPP_IL-4c	MPP_Sal	762.087	2171.68	1466.89	-1.51079	0.368931	-4.09504	4.22091e-05	0.00334507
ENSMUSG00000033187	BC016579	MPP_IL-4c	MPP_Sal	213.247	606.794	410.02	-1.50872	0.334834	-4.50588	6.60983e-06	0.000653952
ENSMUSG00000038370	Pcp4l1	MPP_IL-4c	MPP_Sal	741.274	2099.9	1420.59	-1.50226	0.261938	-5.73518	9.74107e-09	1.80129e-06
ENSMUSG00000048489	Depp1	MPP_IL-4c	MPP_Sal	312.608	849.559	581.084	-1.44232	0.347665	-4.14859	3.34529e-05	0.00270638
ENSMUSG00000083337	Gm11539	MPP_IL-4c	MPP_Sal	238.016	643.287	440.652	-1.43436	0.435369	-3.29458	0.0009857	0.0419793
ENSMUSG00000040751	Lat2	MPP_IL-4c	MPP_Sal	1339.11	3501.79	2420.45	-1.38685	0.262049	-5.29235	1.20753e-07	1.85708e-05
ENSMUSG00000037447	Arid5a	MPP_IL-4c	MPP_Sal	496.718	1292.77	894.742	-1.37991	0.351958	-3.92067	8.83039e-05	0.00620645
ENSMUSG00000117771	Gm25432	MPP_IL-4c	MPP_Sal	255.467	645.423	450.445	-1.33712	0.41075	-3.25532	0.00113264	0.0462982
ENSMUSG00000057836	Xlr3a	MPP_IL-4c	MPP_Sal	177.855	445.986	311.92	-1.32614	0.391173	-3.39016	0.000698511	0.0318181
ENSMUSG00000019066	Rab3d	MPP_IL-4c	MPP_Sal	149.634	371.627	260.631	-1.31245	0.367505	-3.57125	0.000355286	0.0183955
ENSMUSG00000049036	Tmem121	MPP_IL-4c	MPP_Sal	103.077	253.339	178.208	-1.29774	0.393525	-3.29773	0.000974684	0.0419384
ENSMUSG00000032554	Trf	MPP_IL-4c	MPP_Sal	1592.22	3881.95	2737.08	-1.28576	0.21934	-5.86193	4.57509e-09	9.11088e-07
ENSMUSG00000050138	Kcnk12	MPP_IL-4c	MPP_Sal	235.012	568.324	401.668	-1.2742	0.34801	-3.66138	0.000250856	0.0140164
ENSMUSG00000019122	Ccl9	MPP_IL-4c	MPP_Sal	1564.63	3784.1	2674.36	-1.2741	0.253164	-5.03272	4.83582e-07	6.58901e-05
ENSMUSG00000001128	Cfp	MPP_IL-4c	MPP_Sal	376.889	903.695	640.292	-1.26166	0.326238	-3.86731	0.000110042	0.00727357
ENSMUSG00000032750	Gab3	MPP_IL-4c	MPP_Sal	204.672	490.648	347.66	-1.26142	0.349695	-3.6072	0.000309522	0.016636
ENSMUSG00000078765	U2af1l4	MPP_IL-4c	MPP_Sal	550.665	1306.88	928.772	-1.24685	0.259685	-4.80139	1.57564e-06	0.000185413
ENSMUSG00000018932	Map2k3	MPP_IL-4c	MPP_Sal	873.689	2064.04	1468.87	-1.24041	0.339261	-3.6562	0.000255982	0.0142006
ENSMUSG00000020787	P2rx1	MPP_IL-4c	MPP_Sal	203.867	476.679	340.273	-1.22548	0.281903	-4.34716	1.37909e-05	0.00123112
ENSMUSG00000092595	Gm20427	MPP_IL-4c	MPP_Sal	400.549	936.113	668.331	-1.22478	0.314957	-3.88871	0.000100777	0.00689593
ENSMUSG00000046006	Gapt	MPP_IL-4c	MPP_Sal	222.548	520.155	371.351	-1.22454	0.334242	-3.66363	0.000248668	0.0139442
ENSMUSG00000054641	Mmrn1	MPP_IL-4c	MPP_Sal	965.164	2248.43	1606.8	-1.22016	0.240161	-5.0806	3.76242e-07	5.36163e-05
ENSMUSG00000090641	Zfp712	MPP_IL-4c	MPP_Sal	110.44	253.622	182.031	-1.19941	0.366797	-3.26994	0.0010757	0.044676
ENSMUSG00000041538	H2-Ob	MPP_IL-4c	MPP_Sal	1453.27	3321.94	2387.6	-1.19269	0.181215	-6.58165	4.65269e-11	1.38981e-08
ENSMUSG00000083327	Vcp-rs	MPP_IL-4c	MPP_Sal	1138.3	2570.75	1854.53	-1.17535	0.207085	-5.6757	1.38119e-08	2.46597e-06
ENSMUSG00000022307	Oxr1	MPP_IL-4c	MPP_Sal	1651.95	3721.94	2686.94	-1.17187	0.358899	-3.26519	0.0010939	0.0450773
ENSMUSG00000002458	Rgs19	MPP_IL-4c	MPP_Sal	2754.35	6193.89	4474.12	-1.16918	0.218191	-5.35853	8.39014e-08	1.34355e-05
ENSMUSG00000047867	Gimap6	MPP_IL-4c	MPP_Sal	4455.87	9927.07	7191.47	-1.15566	0.213863	-5.40377	6.52538e-08	1.07828e-05
ENSMUSG00000038301	Snx10	MPP_IL-4c	MPP_Sal	2230	4962.53	3596.26	-1.15407	0.301448	-3.82841	0.000128973	0.00814022
ENSMUSG00000095990	Zfp97	MPP_IL-4c	MPP_Sal	266.12	591.367	428.744	-1.15204	0.313317	-3.67693	0.000236061	0.0135304
ENSMUSG00000073412	Lst1	MPP_IL-4c	MPP_Sal	790.353	1755.52	1272.94	-1.15131	0.245083	-4.69765	2.63166e-06	0.000296215
ENSMUSG00000069516	Lyz2	MPP_IL-4c	MPP_Sal	9016.46	19566.2	14291.3	-1.11773	0.168139	-6.64767	2.97762e-11	9.25027e-09
ENSMUSG00000115593	Gm4824	MPP_IL-4c	MPP_Sal	1863.38	3985.78	2924.58	-1.09697	0.320855	-3.41889	0.000628779	0.0288107
ENSMUSG00000024666	Tmem138	MPP_IL-4c	MPP_Sal	822.161	1737.35	1279.75	-1.07944	0.304256	-3.5478	0.000388465	0.0199143
ENSMUSG00000016024	Lbp	MPP_IL-4c	MPP_Sal	512.319	1055.1	783.707	-1.04231	0.304424	-3.42389	0.000617305	0.0284528
ENSMUSG00000023806	Rsph3b	MPP_IL-4c	MPP_Sal	520.99	1070.55	795.768	-1.03893	0.27147	-3.82706	0.000129684	0.00814022
ENSMUSG00000036087	Slain2	MPP_IL-4c	MPP_Sal	485.834	994.669	740.252	-1.03383	0.299809	-3.44828	0.000564162	0.0263157
ENSMUSG00000053063	Clec12a	MPP_IL-4c	MPP_Sal	1475.61	3003.04	2239.32	-1.02512	0.261658	-3.91779	8.93656e-05	0.00622474
ENSMUSG00000107061	Gm19590	MPP_IL-4c	MPP_Sal	3472.57	7018.37	5245.47	-1.01513	0.256288	-3.96091	7.46655e-05	0.00541953
ENSMUSG00000044734	Serpinb1a	MPP_IL-4c	MPP_Sal	9394.48	18962.3	14178.4	-1.01324	0.237024	-4.27484	1.9127e-05	0.00165978
ENSMUSG00000072618	Gm10384	MPP_IL-4c	MPP_Sal	485.05	973.668	729.359	-1.00541	0.286235	-3.51253	0.000443865	0.022098
ENSMUSG00000022270	Retreg1	MPP_IL-4c	MPP_Sal	1859.24	3728.45	2793.84	-1.00385	0.196419	-5.11075	3.2088e-07	4.7021e-05
