# Supplementary material for: Activating an Interleukin-4-FLT3-STAT6 axis in Multipotent Progenitors Restores Lymphopoiesis in Inflammation and Aging
Source: Immunity. Author manuscript; Available in PMC 2026 Jul 27. (PMC13404287; doi:10.1016/j.immuni.2026.04.018)
Supplement: Table S7 — DEGs of LT-HSCs isolated from aged mice treated with IL-4c versus saline. (Related to Figure 6) [file NIHMS2194208-supplement-Table_S7.xlsx]

## Sheet: Up
Supplementary information, Table S7 DEGs of LT-HSCs isolated from aged mice treated with IL-4c versus saline
Up-regualted genes in IL-4c treated aged LT-HSCs when compared with saline treated aged LT-HSCs
gene_name	sampleA	sampleB	baseMeanA	baseMeanB	baseMean	log2FoldChange	lfcSE	stat	pvalue	padj
Sprr2b	LTHSC_IL-4c	LTHSC_Sal	3084.59	0	1542.29	14.0447	1.22481	11.5	1.94e-30	3.23336e-27
Sprr2a3	LTHSC_IL-4c	LTHSC_Sal	43325.5	16.7788	21671.2	11.332	1.11497	10.2	2.89e-24	2.40993e-21
Retnla	LTHSC_IL-4c	LTHSC_Sal	208.478	0	104.239	10.157	1.28303	7.92	2.44441e-15	8.74867e-13
Gm44503	LTHSC_IL-4c	LTHSC_Sal	201.443	0	100.722	10.1076	1.38791	7.28258	3.27504e-13	8.63692e-11
Sprr2a1	LTHSC_IL-4c	LTHSC_Sal	144834	145.982	72489.9	9.9541	0.854723	11.6	2.4e-31	5.16404e-28
Sprr2a2	LTHSC_IL-4c	LTHSC_Sal	121612	127.07	60869.8	9.90212	0.860751	11.5	1.26e-30	2.36481e-27
Apol7c	LTHSC_IL-4c	LTHSC_Sal	1840.56	3.68618	922.125	8.97886	0.586596	15.3	6.9e-53	5.18406e-49
Sprr1a	LTHSC_IL-4c	LTHSC_Sal	74.7669	0	37.3835	8.67883	1.49505	5.80503	6.43562e-09	8.71534e-07
Efna5	LTHSC_IL-4c	LTHSC_Sal	456.217	1.28485	228.751	8.43533	0.787855	10.7067	9.46746e-27	1.18596e-23
Cnr2	LTHSC_IL-4c	LTHSC_Sal	403.971	3.76133	203.866	6.73842	1.78449	3.77609	0.000159308	0.00490721
Gm12022	LTHSC_IL-4c	LTHSC_Sal	2655.07	30.5885	1342.83	6.45039	0.395414	16.3	7.98e-60	1.19939e-55
Commd1b	LTHSC_IL-4c	LTHSC_Sal	71.1013	0.994079	36.0477	6.16187	1.58989	3.87565	0.00010634	0.00360837
Gm8221	LTHSC_IL-4c	LTHSC_Sal	443.916	10.3617	227.139	5.41328	0.659724	8.21	2.3e-16	9.09311e-14
Socs1	LTHSC_IL-4c	LTHSC_Sal	516.919	14.6127	265.766	5.14689	1.3294	3.87	0.000108126	0.00364491
Gm12428	LTHSC_IL-4c	LTHSC_Sal	142.756	5.67434	74.2153	4.65602	0.973864	4.78098	1.74442e-06	0.000117063
Gm45140	LTHSC_IL-4c	LTHSC_Sal	447.15	17.9465	232.548	4.63929	1.50571	3.08114	0.00206212	0.0324584
A730089K16Rik	LTHSC_IL-4c	LTHSC_Sal	3053.32	128.583	1590.95	4.56982	0.319968	14.3	2.83e-46	1.06302e-42
Gm20139	LTHSC_IL-4c	LTHSC_Sal	77.5847	3.25747	40.4211	4.56303	0.746198	6.12	9.65e-10	1.59461e-07
Dgcr2	LTHSC_IL-4c	LTHSC_Sal	369.559	15.7738	192.666	4.55007	1.47579	3.08314	0.00204826	0.0323418
Limd1	LTHSC_IL-4c	LTHSC_Sal	873.119	43.4584	458.289	4.32841	1.38266	3.13048	0.00174519	0.029476
Cst7	LTHSC_IL-4c	LTHSC_Sal	919.647	46.1731	482.91	4.31245	0.523997	8.22992	1.87342e-16	7.61114e-14
Lipc	LTHSC_IL-4c	LTHSC_Sal	198.573	10.9809	104.777	4.18248	0.447118	9.35432	8.41406e-21	5.49914e-18
Septin2	LTHSC_IL-4c	LTHSC_Sal	2689.26	155.938	1422.6	4.1082	1.19615	3.4345	0.000593638	0.0137075
Cxcl9	LTHSC_IL-4c	LTHSC_Sal	488.377	31.4654	259.921	3.95913	0.509038	7.78	7.39e-15	2.58159e-12
Slc12a7	LTHSC_IL-4c	LTHSC_Sal	678.703	43.6721	361.188	3.95403	0.385792	10.2491	1.1944e-24	1.12213e-21
Slc26a10	LTHSC_IL-4c	LTHSC_Sal	89.4088	6.14062	47.7747	3.85203	0.698075	5.52	3.43e-08	3.67994e-06
Zc3h11a	LTHSC_IL-4c	LTHSC_Sal	4626.26	329.824	2478.04	3.811	0.254347	15	9.42e-51	4.7185e-47
Fos	LTHSC_IL-4c	LTHSC_Sal	656.908	47.8414	352.375	3.78327	0.445607	8.49	2.06e-17	9.69516e-15
Tnfrsf8	LTHSC_IL-4c	LTHSC_Sal	84.0657	6.58234	45.324	3.66521	1.26428	2.9	0.00374	0.0477606
Kntc1	LTHSC_IL-4c	LTHSC_Sal	363.832	29.4546	196.643	3.61988	0.546794	6.6202	3.58724e-11	7.48936e-09
Ppfia2	LTHSC_IL-4c	LTHSC_Sal	69.6305	5.91136	37.771	3.5764	0.909487	3.93	8.4127e-05	0.00301095
Nanos1	LTHSC_IL-4c	LTHSC_Sal	124.284	10.8429	67.5634	3.52658	0.730809	4.82558	1.39598e-06	9.62585e-05
Kif18b	LTHSC_IL-4c	LTHSC_Sal	70.4964	6.32327	38.4098	3.46437	0.953963	3.63156	0.000281718	0.00790072
Hrob	LTHSC_IL-4c	LTHSC_Sal	90.3262	8.28099	49.3036	3.44879	0.608959	5.66	1.48e-08	1.81353e-06
D430020J02Rik	LTHSC_IL-4c	LTHSC_Sal	83.6845	8.01478	45.8496	3.38629	0.974393	3.47528	0.000510323	0.012251
Ptp4a1	LTHSC_IL-4c	LTHSC_Sal	607.43	58.3826	332.906	3.37898	0.738557	4.58	4.76e-06	0.000283542
Gm7117	LTHSC_IL-4c	LTHSC_Sal	61.1229	6.09464	33.6088	3.33457	0.959629	3.47485	0.000511143	0.012251
Rassf10	LTHSC_IL-4c	LTHSC_Sal	274.167	28.4903	151.329	3.25947	0.432986	7.53	5.16e-14	1.46276e-11
Gm48690	LTHSC_IL-4c	LTHSC_Sal	123.167	12.9153	68.0412	3.25516	0.797184	4.08332	4.43968e-05	0.00179189
Rgp1	LTHSC_IL-4c	LTHSC_Sal	750.23	82.282	416.256	3.1876	0.613829	5.19297	2.0696e-07	1.93232e-05
Fgfrl1	LTHSC_IL-4c	LTHSC_Sal	286.053	31.7282	158.891	3.17003	0.501061	6.32662	2.5059e-10	4.70858e-08
Dmc1	LTHSC_IL-4c	LTHSC_Sal	87.6784	10.1402	48.9093	3.12013	0.739141	4.2213	2.42903e-05	0.00106452
Melk	LTHSC_IL-4c	LTHSC_Sal	186.096	22.8464	104.471	3.02281	0.531749	5.68	1.31e-08	1.61517e-06
Lpcat1	LTHSC_IL-4c	LTHSC_Sal	314.205	39.4898	176.847	2.99132	0.891679	3.3547	0.000794505	0.0169404
Brca1	LTHSC_IL-4c	LTHSC_Sal	496.933	64.9733	280.953	2.93768	0.318742	9.22	3.07e-20	1.92272e-17
Cyb561	LTHSC_IL-4c	LTHSC_Sal	153.338	20.1245	86.7313	2.92492	0.567103	5.16	2.50061e-07	2.20145e-05
Hap1	LTHSC_IL-4c	LTHSC_Sal	62.8958	8.68575	35.7908	2.84832	0.839828	3.39155	0.000694988	0.0154621
Dqx1	LTHSC_IL-4c	LTHSC_Sal	173.728	24.148	98.938	2.84462	0.854818	3.32775	0.00087551	0.0181877
1700056E22Rik	LTHSC_IL-4c	LTHSC_Sal	149.232	21.0447	85.1383	2.83485	0.531775	5.33	9.77099e-08	9.66299e-06
Gm12094	LTHSC_IL-4c	LTHSC_Sal	232.755	33.5533	133.154	2.79309	0.36447	7.66344	1.81023e-14	5.66904e-12
Kif4	LTHSC_IL-4c	LTHSC_Sal	147.351	21.6697	84.5104	2.76818	0.594815	4.65	3.25805e-06	0.000204063
Gm13429	LTHSC_IL-4c	LTHSC_Sal	58.7252	8.92404	33.8246	2.71907	0.697614	3.89767	9.71245e-05	0.00336232
Adam17	LTHSC_IL-4c	LTHSC_Sal	1014.58	157.409	585.995	2.68976	0.372303	7.22	5.02e-13	1.27998e-10
Pbld1	LTHSC_IL-4c	LTHSC_Sal	641.715	101.723	371.719	2.65919	0.316528	8.40113	4.42207e-17	1.89922e-14
Aqp1	LTHSC_IL-4c	LTHSC_Sal	1246.13	197.857	721.992	2.65337	0.238328	11.1	8.64e-29	1.18072e-25
E2f2	LTHSC_IL-4c	LTHSC_Sal	154.305	25.6777	89.9914	2.58888	0.524517	4.94	7.98462e-07	6.06859e-05
Cpne1	LTHSC_IL-4c	LTHSC_Sal	74.9091	13.4974	44.2033	2.48147	0.841803	2.95	0.0032	0.042998
Gata1	LTHSC_IL-4c	LTHSC_Sal	91.6163	16.6247	54.1205	2.47145	0.754077	3.27745	0.0010475	0.020772
Gm17826	LTHSC_IL-4c	LTHSC_Sal	98.8034	17.8934	58.3484	2.46586	0.499923	4.93	8.11903e-07	6.10226e-05
Plekhg3	LTHSC_IL-4c	LTHSC_Sal	78.0063	14.421	46.2136	2.43189	0.622999	3.9	9.48e-05	0.00329884
Gen1	LTHSC_IL-4c	LTHSC_Sal	94.2809	17.7561	56.0185	2.40314	0.653464	3.67754	0.000235493	0.00682068
Htr1b	LTHSC_IL-4c	LTHSC_Sal	80.6439	15.6592	48.1516	2.36041	0.663747	3.55619	0.000376268	0.00978558
Fanci	LTHSC_IL-4c	LTHSC_Sal	242.218	47.1796	144.699	2.35686	0.425294	5.54	2.99e-08	3.35974e-06
Snord13	LTHSC_IL-4c	LTHSC_Sal	824.209	160.961	492.585	2.35491	0.278097	8.46796	2.49729e-17	1.13755e-14
Fanca	LTHSC_IL-4c	LTHSC_Sal	116.376	22.8865	69.631	2.34881	0.492838	4.76589	1.88019e-06	0.000125613
Gsn	LTHSC_IL-4c	LTHSC_Sal	1069.19	210.748	639.967	2.34139	0.342985	6.83	8.7e-12	1.98169e-09
Tcf19	LTHSC_IL-4c	LTHSC_Sal	408.413	80.887	244.65	2.33584	0.261431	8.93	4.08e-19	2.2711e-16
Lzts3	LTHSC_IL-4c	LTHSC_Sal	70.8386	14.0013	42.4199	2.3341	0.586504	3.97969	6.90066e-05	0.00256045
Slc15a3	LTHSC_IL-4c	LTHSC_Sal	68.6838	13.9696	41.3267	2.30015	0.777601	2.95801	0.00309632	0.0423026
Slc17a8	LTHSC_IL-4c	LTHSC_Sal	733.109	150.301	441.705	2.28526	0.575558	3.97	7.17188e-05	0.00263589
Pclaf	LTHSC_IL-4c	LTHSC_Sal	3269.88	678.571	1974.23	2.26832	0.256146	8.86	8.33e-19	4.47082e-16
Gm7476	LTHSC_IL-4c	LTHSC_Sal	126.812	26.4503	76.6309	2.26553	0.620437	3.65	0.000260713	0.00742241
Gm36932	LTHSC_IL-4c	LTHSC_Sal	104.227	21.93	63.0787	2.24505	0.518099	4.33	1.47e-05	0.000698923
Ncaph	LTHSC_IL-4c	LTHSC_Sal	239.101	50.5777	144.839	2.23781	0.669191	3.34405	0.00082565	0.0173826
Serpina3f	LTHSC_IL-4c	LTHSC_Sal	2458.02	525.083	1491.55	2.22753	0.364387	6.11	9.77e-10	1.59685e-07
Gm26901	LTHSC_IL-4c	LTHSC_Sal	172.42	36.8095	104.615	2.2266	0.432039	5.15	2.55e-07	2.22213e-05
Bok	LTHSC_IL-4c	LTHSC_Sal	112.419	24.2089	68.3142	2.21698	0.491747	4.50838	6.53231e-06	0.000358371
Mybl2	LTHSC_IL-4c	LTHSC_Sal	198.135	42.5	120.318	2.21643	0.417415	5.31	1.09686e-07	1.07065e-05
Nol3	LTHSC_IL-4c	LTHSC_Sal	150.56	32.4523	91.5064	2.21171	0.550859	4.02	5.94402e-05	0.00225633
Gm5616	LTHSC_IL-4c	LTHSC_Sal	289.043	62.5124	175.778	2.20907	0.679921	3.24901	0.00115806	0.0221194
Uhrf1	LTHSC_IL-4c	LTHSC_Sal	1470.06	320.129	895.092	2.19852	0.298184	7.37	1.67e-13	4.64343e-11
Gm19950	LTHSC_IL-4c	LTHSC_Sal	359.624	79.8364	219.73	2.17472	0.497008	4.37561	1.21091e-05	0.000602731
Med9os	LTHSC_IL-4c	LTHSC_Sal	187.203	41.7591	114.481	2.16765	0.392259	5.52608	3.2747e-08	3.54139e-06
1110025M09Rik	LTHSC_IL-4c	LTHSC_Sal	164.704	36.6741	100.689	2.16647	0.420073	5.16	2.50431e-07	2.20145e-05
Gm18852	LTHSC_IL-4c	LTHSC_Sal	716.188	160.446	438.317	2.1598	0.596512	3.62072	0.000293787	0.00813299
E2f8	LTHSC_IL-4c	LTHSC_Sal	196.939	44.2704	120.605	2.15141	0.59838	3.59539	0.000323912	0.00879339
Rasgef1b	LTHSC_IL-4c	LTHSC_Sal	2691.44	607.035	1649.24	2.14912	0.343202	6.26	3.8e-10	6.8846e-08
Ggt5	LTHSC_IL-4c	LTHSC_Sal	346.415	77.9585	212.187	2.14904	0.381361	5.64	1.74878e-08	2.08077e-06
Acap3	LTHSC_IL-4c	LTHSC_Sal	172.119	39.0832	105.601	2.14438	0.581868	3.69	0.000228405	0.00666352
Eldr	LTHSC_IL-4c	LTHSC_Sal	416.814	94.3876	255.601	2.14203	0.356642	6.01	1.9e-09	2.91477e-07
Cenph	LTHSC_IL-4c	LTHSC_Sal	1221.24	278.318	749.781	2.13316	0.256898	8.3	1.01073e-16	4.22035e-14
Plpp1	LTHSC_IL-4c	LTHSC_Sal	766.371	175.748	471.059	2.12569	0.36893	5.76177	8.32386e-09	1.07866e-06
Dll1	LTHSC_IL-4c	LTHSC_Sal	82.8896	19.109	50.9993	2.11619	0.596973	3.54487	0.000392802	0.010128
4833422C13Rik	LTHSC_IL-4c	LTHSC_Sal	124.107	28.7584	76.4325	2.1088	0.587642	3.58857	0.000332496	0.00894111
Wdfy2	LTHSC_IL-4c	LTHSC_Sal	1934.55	449.607	1192.08	2.10473	0.204515	10.3	7.71099e-25	7.72744e-22
Lrr1	LTHSC_IL-4c	LTHSC_Sal	231.842	54.598	143.22	2.09027	0.485509	4.31	1.66738e-05	0.000778386
H1f1	LTHSC_IL-4c	LTHSC_Sal	65.9034	15.4843	40.6939	2.08248	0.64947	3.21	0.00134391	0.0248789
Spc24	LTHSC_IL-4c	LTHSC_Sal	1140.21	270.317	705.264	2.07554	0.324909	6.39	1.68e-10	3.23785e-08
Top2a	LTHSC_IL-4c	LTHSC_Sal	2450.21	588.592	1519.4	2.05723	0.161781	12.7	4.81e-37	1.20619e-33
Fancd2	LTHSC_IL-4c	LTHSC_Sal	194.29	46.6279	120.459	2.05459	0.51459	3.99267	6.53342e-05	0.00244304
Fosl2	LTHSC_IL-4c	LTHSC_Sal	1561.37	377.274	969.32	2.04966	0.436829	4.69	2.7e-06	0.000173683
Ncapg	LTHSC_IL-4c	LTHSC_Sal	360.535	87.3371	223.936	2.04876	0.413385	4.96	7.19e-07	5.54537e-05
Cenpk	LTHSC_IL-4c	LTHSC_Sal	1898.27	459.023	1178.65	2.0483	0.225914	9.07	1.23e-19	7.37418e-17
Clspn	LTHSC_IL-4c	LTHSC_Sal	885.328	214.283	549.806	2.04696	0.206209	9.92664	3.18807e-23	2.52227e-20
Hk3	LTHSC_IL-4c	LTHSC_Sal	1749.33	423.891	1086.61	2.04426	0.278301	7.35	2.05e-13	5.60247e-11
Mcm5	LTHSC_IL-4c	LTHSC_Sal	2209.85	539.158	1374.51	2.03441	0.268899	7.57	3.85768e-14	1.11517e-11
Espl1	LTHSC_IL-4c	LTHSC_Sal	110.768	27.0992	68.9337	2.03084	0.494524	4.11	4.01e-05	0.00163081
Gria3	LTHSC_IL-4c	LTHSC_Sal	1126.43	278.663	702.547	2.01535	0.360627	5.59	2.291e-08	2.62888e-06
F2r	LTHSC_IL-4c	LTHSC_Sal	3842.16	962.7	2402.43	1.99659	0.196294	10.2	2.66e-24	2.35205e-21
Mlf1	LTHSC_IL-4c	LTHSC_Sal	609.763	153.614	381.689	1.98885	0.316355	6.29	3.24157e-10	5.94236e-08
Usp51	LTHSC_IL-4c	LTHSC_Sal	55.3099	13.9016	34.6058	1.98682	0.67846	2.92842	0.0034069	0.0447271
Dscc1	LTHSC_IL-4c	LTHSC_Sal	477.806	120.682	299.244	1.98479	0.384433	5.16291	2.43138e-07	2.17551e-05
Tmem215	LTHSC_IL-4c	LTHSC_Sal	1020.23	259.068	639.648	1.978	0.275342	7.18	6.78028e-13	1.69869e-10
Brip1	LTHSC_IL-4c	LTHSC_Sal	401.663	103.213	252.438	1.95835	0.319318	6.13292	8.62809e-10	1.45728e-07
Mxd3	LTHSC_IL-4c	LTHSC_Sal	152.115	39.1453	95.6301	1.95582	0.615438	3.17793	0.00148328	0.0264492
Taok2	LTHSC_IL-4c	LTHSC_Sal	429.721	111.213	270.467	1.95128	0.626103	3.11655	0.0018298	0.0303929
Lurap1	LTHSC_IL-4c	LTHSC_Sal	2620.98	677.849	1649.42	1.9512	0.310335	6.29	3.23e-10	5.94236e-08
Pdgfrb	LTHSC_IL-4c	LTHSC_Sal	324.126	84.0344	204.08	1.94525	0.34537	5.63	1.77748e-08	2.08743e-06
Gm4430	LTHSC_IL-4c	LTHSC_Sal	70.6679	18.4051	44.5365	1.93433	0.632481	3.05832	0.0022258	0.0340714
Dusp10	LTHSC_IL-4c	LTHSC_Sal	346.039	90.642	218.341	1.9329	0.348553	5.55	2.9314e-08	3.31314e-06
Fbn1	LTHSC_IL-4c	LTHSC_Sal	116.646	30.8139	73.7299	1.9168	0.534432	3.58661	0.000335006	0.00896052
Nedd9	LTHSC_IL-4c	LTHSC_Sal	524.585	139.349	331.967	1.91329	0.331774	5.76684	8.07702e-09	1.05577e-06
Sbno2	LTHSC_IL-4c	LTHSC_Sal	1790.98	475.842	1133.41	1.91172	0.285049	6.71	1.99192e-11	4.27751e-09
Ska1	LTHSC_IL-4c	LTHSC_Sal	196.39	52.644	124.517	1.89896	0.556503	3.41231	0.000644144	0.0147155
Atg9a	LTHSC_IL-4c	LTHSC_Sal	355.749	95.6155	225.682	1.89605	0.540339	3.50901	0.000449779	0.0112097
Rnf19b	LTHSC_IL-4c	LTHSC_Sal	1431.87	384.745	908.308	1.89601	0.464653	4.08049	4.49415e-05	0.00180631
Kbtbd6	LTHSC_IL-4c	LTHSC_Sal	60.7568	16.4564	38.6066	1.8898	0.59783	3.1611	0.00157177	0.0275692
Gm48146	LTHSC_IL-4c	LTHSC_Sal	468.819	126.824	297.821	1.88717	0.462206	4.08297	4.44636e-05	0.00179189
Kif15	LTHSC_IL-4c	LTHSC_Sal	348.757	94.5392	221.648	1.88634	0.397456	4.75	2.07439e-06	0.000136764
Pbk	LTHSC_IL-4c	LTHSC_Sal	1848.27	501.462	1174.87	1.88256	0.313106	6.01252	1.82658e-09	2.83064e-07
Gm5600	LTHSC_IL-4c	LTHSC_Sal	316.636	86.762	201.699	1.87068	0.439755	4.25	2.1e-05	0.00094826
Mki67	LTHSC_IL-4c	LTHSC_Sal	1703.31	467.7	1085.51	1.86492	0.208698	8.94	4.04e-19	2.2711e-16
Neil3	LTHSC_IL-4c	LTHSC_Sal	333.116	91.9117	212.514	1.85688	0.461729	4.02	5.78e-05	0.00220548
Rad51	LTHSC_IL-4c	LTHSC_Sal	848.844	234.576	541.71	1.85563	0.22934	8.09	5.90795e-16	2.27713e-13
Kcnk5	LTHSC_IL-4c	LTHSC_Sal	2026	567.432	1296.71	1.83593	0.2823	6.50346	7.84954e-11	1.59452e-08
Oas3	LTHSC_IL-4c	LTHSC_Sal	902.416	253.215	577.815	1.83333	0.385571	4.75	1.98596e-06	0.000132093
Prkcq	LTHSC_IL-4c	LTHSC_Sal	5400.86	1515.43	3458.15	1.83324	0.176468	10.3885	2.79773e-25	3.00397e-22
E2f7	LTHSC_IL-4c	LTHSC_Sal	226.151	63.5117	144.832	1.83089	0.422284	4.33569	1.45302e-05	0.00069406
Rpl10-ps1	LTHSC_IL-4c	LTHSC_Sal	307.642	86.6079	197.125	1.82966	0.606862	3.01	0.00257022	0.0373018
Dtl	LTHSC_IL-4c	LTHSC_Sal	1189.59	336.25	762.919	1.82321	0.323593	5.63427	1.75797e-08	2.08077e-06
Ccl9	LTHSC_IL-4c	LTHSC_Sal	715.386	203.444	459.415	1.8144	0.336185	5.39704	6.77509e-08	6.88129e-06
Lgals3	LTHSC_IL-4c	LTHSC_Sal	228.402	65.0321	146.717	1.81331	0.493231	3.67639	0.000236556	0.00683829
P2ry2	LTHSC_IL-4c	LTHSC_Sal	210.005	60.464	135.235	1.79382	0.451459	3.97	7.08596e-05	0.00261711
Havcr2	LTHSC_IL-4c	LTHSC_Sal	145.301	42.0058	93.6533	1.78942	0.495962	3.61	0.000308583	0.00843385
Aunip	LTHSC_IL-4c	LTHSC_Sal	86.9329	25.1654	56.0492	1.7893	0.586126	3.05275	0.00226752	0.0344994
Csrnp1	LTHSC_IL-4c	LTHSC_Sal	398.329	115.416	256.873	1.78573	0.372535	4.79	1.64e-06	0.000111503
Aurkb	LTHSC_IL-4c	LTHSC_Sal	317.19	92.446	204.818	1.77727	0.50982	3.48607	0.000490171	0.0119809
Gm3379	LTHSC_IL-4c	LTHSC_Sal	273.045	80.6966	176.871	1.75975	0.61094	2.88039	0.0039718	0.049424
Ung	LTHSC_IL-4c	LTHSC_Sal	260.01	77.0713	168.541	1.75176	0.344201	5.09	3.59e-07	3.00036e-05
E2f1	LTHSC_IL-4c	LTHSC_Sal	329.682	98.0168	213.849	1.74982	0.285	6.14	8.27e-10	1.41229e-07
Ncapg2	LTHSC_IL-4c	LTHSC_Sal	604.905	180.126	392.516	1.74732	0.496493	3.51933	0.000432641	0.0108936
Cchcr1	LTHSC_IL-4c	LTHSC_Sal	237.375	70.7054	154.04	1.74558	0.402475	4.33712	1.44363e-05	0.000693309
Atf5	LTHSC_IL-4c	LTHSC_Sal	127.778	38.1176	82.9477	1.74547	0.480525	3.63	0.000280768	0.00790072
Ccne2	LTHSC_IL-4c	LTHSC_Sal	633.908	190.261	412.084	1.73697	0.399804	4.34	1.4e-05	0.000676719
Birc5	LTHSC_IL-4c	LTHSC_Sal	2109.99	633.434	1371.71	1.73581	0.245155	7.08	1.44e-12	3.42845e-10
Rad51ap1	LTHSC_IL-4c	LTHSC_Sal	668.084	200.839	434.461	1.73416	0.4125	4.20403	2.62205e-05	0.0011326
Kctd20	LTHSC_IL-4c	LTHSC_Sal	1114.31	336.109	725.209	1.7299	0.307806	5.62	1.91e-08	2.20669e-06
Cxcl10	LTHSC_IL-4c	LTHSC_Sal	940.65	284.687	612.668	1.72515	0.566179	3.05	0.00231141	0.0349549
Gm43774	LTHSC_IL-4c	LTHSC_Sal	93.8334	28.5065	61.1699	1.72188	0.570135	3.02	0.00252667	0.0368252
Lig1	LTHSC_IL-4c	LTHSC_Sal	2762.59	840.15	1801.37	1.71727	0.173943	9.87256	5.47492e-23	4.11495e-20
S1pr3	LTHSC_IL-4c	LTHSC_Sal	61.4056	18.7353	40.0705	1.71648	0.5883	2.92	0.00352635	0.045834
Ripor3	LTHSC_IL-4c	LTHSC_Sal	143.868	44.042	93.955	1.70536	0.534183	3.19246	0.00141066	0.025773
Ttk	LTHSC_IL-4c	LTHSC_Sal	207.306	64.033	135.669	1.69791	0.542583	3.1293	0.00175221	0.0295615
Ffar2	LTHSC_IL-4c	LTHSC_Sal	680.482	210.158	445.32	1.69459	0.264531	6.41	1.49e-10	2.99369e-08
Nrarp	LTHSC_IL-4c	LTHSC_Sal	485.209	149.995	317.602	1.6927	0.288282	5.87	4.31e-09	6.1176e-07
Bard1	LTHSC_IL-4c	LTHSC_Sal	245.924	75.9672	160.945	1.69195	0.387911	4.36171	1.2905e-05	0.000631883
Mdfic	LTHSC_IL-4c	LTHSC_Sal	550.829	170.923	360.876	1.6888	0.325552	5.1875	2.1314e-07	1.96559e-05
Azin2	LTHSC_IL-4c	LTHSC_Sal	196.037	60.8467	128.442	1.68808	0.556586	3.03	0.00242205	0.035936
Hist1h2ao	LTHSC_IL-4c	LTHSC_Sal	6926.81	2153.98	4540.4	1.68504	0.302043	5.58	2.42e-08	2.75774e-06
Ccna2	LTHSC_IL-4c	LTHSC_Sal	442.455	137.711	290.083	1.68452	0.410294	4.10565	4.03175e-05	0.00163357
Gm17276	LTHSC_IL-4c	LTHSC_Sal	257.606	80.4524	169.029	1.68103	0.377278	4.45567	8.36327e-06	0.000441111
Rrm2	LTHSC_IL-4c	LTHSC_Sal	1102.95	346.339	724.646	1.67127	0.330217	5.06	4.1677e-07	3.3502e-05
Sema4f	LTHSC_IL-4c	LTHSC_Sal	152.247	48.1225	100.185	1.66575	0.493785	3.37344	0.000742346	0.0161261
Adam10	LTHSC_IL-4c	LTHSC_Sal	7958.14	2522.04	5240.09	1.65793	0.36301	4.56717	4.94364e-06	0.000289155
Dlst	LTHSC_IL-4c	LTHSC_Sal	1328.16	421.325	874.743	1.65618	0.314584	5.26	1.4e-07	1.3447e-05
Rgs7bp	LTHSC_IL-4c	LTHSC_Sal	113.51	36.1009	74.8053	1.65585	0.469755	3.52493	0.000423595	0.0107197
Serpina3g	LTHSC_IL-4c	LTHSC_Sal	42575.1	13511.8	28043.4	1.65582	0.284341	5.82	5.76794e-09	8.10315e-07
Plpp3	LTHSC_IL-4c	LTHSC_Sal	642.95	204.434	423.692	1.65202	0.326021	5.07	4.04e-07	3.31554e-05
Ifi205	LTHSC_IL-4c	LTHSC_Sal	219.499	70.5112	145.005	1.63571	0.567183	2.88	0.00392762	0.0490893
Hist1h2ap	LTHSC_IL-4c	LTHSC_Sal	3378.38	1087.41	2232.9	1.63507	0.236022	6.93	4.28038e-12	9.89886e-10
Rmi2	LTHSC_IL-4c	LTHSC_Sal	397.097	128.375	262.736	1.62843	0.299691	5.43371	5.51932e-08	5.64398e-06
Socs2	LTHSC_IL-4c	LTHSC_Sal	3027.07	979.821	2003.45	1.62768	0.229997	7.08	1.47e-12	3.46018e-10
5430427O19Rik	LTHSC_IL-4c	LTHSC_Sal	720.627	235.309	477.968	1.61432	0.306089	5.27	1.33466e-07	1.28607e-05
Kif11	LTHSC_IL-4c	LTHSC_Sal	365.479	119.386	242.432	1.61354	0.364196	4.43043	9.40432e-06	0.000490853
Mcm3	LTHSC_IL-4c	LTHSC_Sal	3291.36	1076.53	2183.95	1.61219	0.277936	5.8	6.61e-09	8.87034e-07
Iqsec1	LTHSC_IL-4c	LTHSC_Sal	552.32	180.609	366.464	1.61168	0.448321	3.59493	0.000324481	0.00879339
Notch3	LTHSC_IL-4c	LTHSC_Sal	386.517	126.901	256.709	1.60715	0.386767	4.15535	3.24796e-05	0.00136378
Timeless	LTHSC_IL-4c	LTHSC_Sal	308.063	101.452	204.758	1.60193	0.377543	4.24305	2.20501e-05	0.000980642
Pkmyt1	LTHSC_IL-4c	LTHSC_Sal	279.31	92.1477	185.729	1.60027	0.366578	4.37	1.26877e-05	0.000623271
Gm45640	LTHSC_IL-4c	LTHSC_Sal	104.826	34.6698	69.748	1.59836	0.519757	3.07521	0.00210351	0.0327564
AI661453	LTHSC_IL-4c	LTHSC_Sal	151.695	50.347	101.021	1.5939	0.433249	3.67896	0.000234188	0.0068091
Gm13431	LTHSC_IL-4c	LTHSC_Sal	282.816	93.7674	188.292	1.59007	0.410235	3.876	0.000106188	0.00360837
Pold1	LTHSC_IL-4c	LTHSC_Sal	675.535	224.983	450.259	1.5858	0.313099	5.06	4.08731e-07	3.33916e-05
Gm37733	LTHSC_IL-4c	LTHSC_Sal	125.868	42.1192	83.9938	1.58321	0.546688	2.9	0.00377955	0.0479652
Tpx2	LTHSC_IL-4c	LTHSC_Sal	438.141	147.249	292.695	1.5733	0.286314	5.495	3.90721e-08	4.13614e-06
Ube2c	LTHSC_IL-4c	LTHSC_Sal	379.125	127.749	253.437	1.56786	0.370464	4.23216	2.31461e-05	0.00102333
Ptn	LTHSC_IL-4c	LTHSC_Sal	615.561	207.861	411.711	1.56649	0.345199	4.54	5.68e-06	0.000323764
Gm10073	LTHSC_IL-4c	LTHSC_Sal	1677.61	568.813	1123.21	1.56035	0.540143	2.89	0.00386754	0.0486725
Cenpf	LTHSC_IL-4c	LTHSC_Sal	613.605	208.55	411.077	1.55586	0.334422	4.65239	3.28105e-06	0.00020465
Nsl1	LTHSC_IL-4c	LTHSC_Sal	308.388	104.892	206.64	1.55406	0.38123	4.07643	4.57325e-05	0.00182833
Pitpnm1	LTHSC_IL-4c	LTHSC_Sal	787.55	268.221	527.886	1.55396	0.289325	5.37	7.83e-08	7.90031e-06
Susd6	LTHSC_IL-4c	LTHSC_Sal	713.333	244.573	478.953	1.5435	0.326342	4.73	2.25e-06	0.000146455
Wdhd1	LTHSC_IL-4c	LTHSC_Sal	594.046	204.592	399.319	1.53668	0.343076	4.48	7.49466e-06	0.000400924
H2ac12	LTHSC_IL-4c	LTHSC_Sal	216.46	74.7579	145.609	1.535	0.519738	2.95342	0.00314274	0.0425021
Arhgap11a	LTHSC_IL-4c	LTHSC_Sal	198.814	68.6958	133.755	1.53373	0.389149	3.94124	8.10606e-05	0.00293615
Sgo1	LTHSC_IL-4c	LTHSC_Sal	233.344	80.5074	156.926	1.53355	0.41404	3.70386	0.000212342	0.00625869
Tk1	LTHSC_IL-4c	LTHSC_Sal	1008.86	350.434	679.646	1.52553	0.34132	4.47	7.84037e-06	0.000417931
Nusap1	LTHSC_IL-4c	LTHSC_Sal	715.568	249.056	482.312	1.52389	0.331728	4.59	4.35e-06	0.000262787
Kif14	LTHSC_IL-4c	LTHSC_Sal	84.254	29.4474	56.8507	1.51576	0.524002	2.89	0.00382	0.0482931
Gramd1b	LTHSC_IL-4c	LTHSC_Sal	815.203	285.065	550.134	1.51523	0.285028	5.31607	1.06035e-07	1.04178e-05
Gvin1	LTHSC_IL-4c	LTHSC_Sal	12668.1	4431.76	8549.91	1.51522	0.160359	9.45	3.42e-21	2.43908e-18
Ccnf	LTHSC_IL-4c	LTHSC_Sal	294.568	103.606	199.087	1.50642	0.32271	4.67	3.04e-06	0.000192888
H2ac11	LTHSC_IL-4c	LTHSC_Sal	613.194	217.449	415.322	1.49587	0.396544	3.77	0.000161774	0.00495482
Mad1l1	LTHSC_IL-4c	LTHSC_Sal	856.185	304.927	580.556	1.49005	0.260676	5.71609	1.09003e-08	1.37692e-06
Gm6576	LTHSC_IL-4c	LTHSC_Sal	549.532	195.807	372.67	1.48825	0.301331	4.94	7.85502e-07	6.02432e-05
Gm4070	LTHSC_IL-4c	LTHSC_Sal	12839.4	4597.91	8718.68	1.48155	0.156869	9.44	3.57e-21	2.43908e-18
Cish	LTHSC_IL-4c	LTHSC_Sal	3514.89	1263.42	2389.16	1.47641	0.243315	6.07	1.3e-09	2.05061e-07
Sel1l3	LTHSC_IL-4c	LTHSC_Sal	219.885	79.0659	149.475	1.47574	0.435647	3.38747	0.000705407	0.0155707
Nhsl2	LTHSC_IL-4c	LTHSC_Sal	751.858	270.496	511.177	1.47464	0.250274	5.89	3.81e-09	5.56406e-07
Celf5	LTHSC_IL-4c	LTHSC_Sal	77.2639	27.7643	52.5141	1.47439	0.509994	2.89	0.00384	0.0484508
Hells	LTHSC_IL-4c	LTHSC_Sal	1948.08	702.04	1325.06	1.47216	0.206492	7.1294	1.00807e-12	2.44408e-10
Fkbp10	LTHSC_IL-4c	LTHSC_Sal	144.11	52.3495	98.2296	1.46475	0.490982	2.9833	0.00285156	0.0398371
Ccdc88c	LTHSC_IL-4c	LTHSC_Sal	528.946	193.238	361.092	1.4515	0.337063	4.30632	1.65996e-05	0.000777335
2200002D01Rik	LTHSC_IL-4c	LTHSC_Sal	153.031	55.9126	104.472	1.44991	0.380216	3.81339	0.000137075	0.00434708
Ckap2l	LTHSC_IL-4c	LTHSC_Sal	334.052	122.345	228.199	1.44698	0.438813	3.2975	0.000975513	0.0196831
Metrnl	LTHSC_IL-4c	LTHSC_Sal	780.699	286.631	533.665	1.44678	0.319564	4.53	5.97e-06	0.00033251
Esco2	LTHSC_IL-4c	LTHSC_Sal	465.734	170.915	318.325	1.44621	0.430255	3.36129	0.00077578	0.0166022
Pik3c2b	LTHSC_IL-4c	LTHSC_Sal	362.488	133.538	248.013	1.4415	0.329774	4.37	1.24e-05	0.000611041
Pcsk7	LTHSC_IL-4c	LTHSC_Sal	388.791	143.776	266.283	1.43582	0.308026	4.66137	3.14115e-06	0.000198394
Gbp2	LTHSC_IL-4c	LTHSC_Sal	6181.83	2286.12	4233.97	1.43504	0.166073	8.64101	5.57199e-18	2.88821e-15
Rps19-ps2	LTHSC_IL-4c	LTHSC_Sal	4808.89	1787.53	3298.21	1.42774	0.462039	3.09008	0.00200104	0.0320351
Irgm2	LTHSC_IL-4c	LTHSC_Sal	4149.88	1542.87	2846.38	1.42744	0.169009	8.45	3.02e-17	1.33356e-14
S1pr2	LTHSC_IL-4c	LTHSC_Sal	343.62	128.091	235.856	1.42292	0.282123	5.04	4.56799e-07	3.63312e-05
Lzts1	LTHSC_IL-4c	LTHSC_Sal	575.99	215.173	395.581	1.42111	0.222377	6.39	1.65272e-10	3.22645e-08
Gm10054	LTHSC_IL-4c	LTHSC_Sal	235.83	88.2696	162.05	1.42074	0.457154	3.11	0.0018849	0.0308236
2810408I11Rik	LTHSC_IL-4c	LTHSC_Sal	399.193	151.707	275.45	1.39546	0.272119	5.13	2.93e-07	2.48558e-05
B3gnt5	LTHSC_IL-4c	LTHSC_Sal	646.18	245.81	445.995	1.394	0.218024	6.39	1.62e-10	3.19991e-08
Wdr35	LTHSC_IL-4c	LTHSC_Sal	221.599	84.6074	153.103	1.39009	0.441412	3.1492	0.00163721	0.0284215
Tedc1	LTHSC_IL-4c	LTHSC_Sal	221.659	84.5837	153.121	1.38844	0.408119	3.40204	0.000668858	0.0151192
Cntrob	LTHSC_IL-4c	LTHSC_Sal	233.78	89.3674	161.574	1.38833	0.313856	4.42	9.71e-06	0.000505229
CT010467.2	LTHSC_IL-4c	LTHSC_Sal	828.489	316.552	572.521	1.38747	0.411486	3.37185	0.000746657	0.0161261
Itgb3	LTHSC_IL-4c	LTHSC_Sal	7173.8	2751.04	4962.42	1.38274	0.283739	4.87	1.09752e-06	7.96998e-05
Pask	LTHSC_IL-4c	LTHSC_Sal	192.564	74.0651	133.315	1.37785	0.385899	3.57049	0.000356313	0.00939667
Dna2	LTHSC_IL-4c	LTHSC_Sal	579.645	223.111	401.378	1.37721	0.237212	5.81	6.41e-09	8.71534e-07
Fen1	LTHSC_IL-4c	LTHSC_Sal	861.178	333.14	597.159	1.37024	0.250976	5.45966	4.77049e-08	4.94552e-06
Fut7	LTHSC_IL-4c	LTHSC_Sal	239.258	92.746	166.002	1.36565	0.413497	3.30268	0.000957664	0.0194011
Stat1	LTHSC_IL-4c	LTHSC_Sal	8968.63	3486.49	6227.56	1.36317	0.170658	7.99	1.37e-15	5.03988e-13
Tnfsf13	LTHSC_IL-4c	LTHSC_Sal	508.184	197.753	352.968	1.36033	0.447023	3.04	0.00234164	0.0352596
Gm4841	LTHSC_IL-4c	LTHSC_Sal	1711.1	666.796	1188.95	1.35996	0.186566	7.29	3.11e-13	8.35601e-11
Rasip1	LTHSC_IL-4c	LTHSC_Sal	444.44	173.236	308.838	1.3583	0.330243	4.11304	3.90483e-05	0.00159504
Cgas	LTHSC_IL-4c	LTHSC_Sal	660.791	257.945	459.368	1.35588	0.278946	4.86	1.17e-06	8.294e-05
Gmnn	LTHSC_IL-4c	LTHSC_Sal	3254.7	1276.39	2265.55	1.3506	0.178061	7.59	3.32e-14	1.01953e-11
Bub1b	LTHSC_IL-4c	LTHSC_Sal	387.323	152.315	269.819	1.34687	0.332165	4.05482	5.01734e-05	0.00197436
Runx3	LTHSC_IL-4c	LTHSC_Sal	463.105	182.789	322.947	1.33976	0.287494	4.66012	3.16032e-06	0.00019877
Ticrr	LTHSC_IL-4c	LTHSC_Sal	205.366	81.297	143.332	1.33642	0.42997	3.11	0.00188248	0.0308236
Snx8	LTHSC_IL-4c	LTHSC_Sal	199.729	79.0653	139.397	1.33591	0.371746	3.59361	0.000326129	0.0088172
Tesk1	LTHSC_IL-4c	LTHSC_Sal	274.747	109.07	191.909	1.33476	0.414107	3.22324	0.0012675	0.0238164
Ak2	LTHSC_IL-4c	LTHSC_Sal	7824.71	3102.46	5463.58	1.33471	0.20967	6.37	1.9432e-10	3.69748e-08
Hirip3	LTHSC_IL-4c	LTHSC_Sal	760.225	301.791	531.008	1.33267	0.310413	4.29	1.76121e-05	0.000819643
Zc3h7b	LTHSC_IL-4c	LTHSC_Sal	1120.45	446.337	783.395	1.32721	0.298043	4.45307	8.46509e-06	0.000444921
Cenpm	LTHSC_IL-4c	LTHSC_Sal	683.101	272.425	477.763	1.3259	0.303128	4.37	1.22e-05	0.000605018
Tspan9	LTHSC_IL-4c	LTHSC_Sal	215.397	86.1307	150.764	1.32276	0.378336	3.49625	0.000471852	0.0115708
Tyms	LTHSC_IL-4c	LTHSC_Sal	4760.52	1908.27	3334.39	1.319	0.216681	6.08731	1.1482e-09	1.85589e-07
Ly6a	LTHSC_IL-4c	LTHSC_Sal	22584.1	9059.74	15821.9	1.31776	0.326938	4.0306	5.56346e-05	0.00213887
Bin1	LTHSC_IL-4c	LTHSC_Sal	351.836	141.027	246.432	1.31775	0.263978	4.9919	5.97888e-07	4.70547e-05
Slfn9	LTHSC_IL-4c	LTHSC_Sal	1961.86	787.324	1374.59	1.31756	0.169501	7.77313	7.6571e-15	2.58159e-12
Gm13237	LTHSC_IL-4c	LTHSC_Sal	1459.77	588.848	1024.31	1.30992	0.408702	3.20507	0.00135032	0.0249667
Ass1	LTHSC_IL-4c	LTHSC_Sal	240.95	97.3238	169.137	1.30973	0.436138	3	0.00267	0.0380512
Pdcd1lg2	LTHSC_IL-4c	LTHSC_Sal	987.787	399.218	693.502	1.30646	0.253276	5.16	2.49e-07	2.20145e-05
Gm20430	LTHSC_IL-4c	LTHSC_Sal	936.055	378.798	657.427	1.30507	0.243886	5.35116	8.73909e-08	8.69973e-06
Phf19	LTHSC_IL-4c	LTHSC_Sal	214.272	87.6052	150.938	1.28978	0.404478	3.18876	0.00142884	0.0259241
Sgo2a	LTHSC_IL-4c	LTHSC_Sal	146.259	60.2872	103.273	1.28124	0.414574	3.09049	0.00199825	0.0320351
Bcl6	LTHSC_IL-4c	LTHSC_Sal	209.935	86.222	148.079	1.28121	0.41764	3.06774	0.00215685	0.0333189
Natd1	LTHSC_IL-4c	LTHSC_Sal	230.211	94.6313	162.421	1.28014	0.394643	3.24	0.00117953	0.0224723
Got2	LTHSC_IL-4c	LTHSC_Sal	1754.4	722.286	1238.35	1.28007	0.406763	3.14696	0.00164975	0.0285375
Fcsk	LTHSC_IL-4c	LTHSC_Sal	223.316	91.9638	157.64	1.2789	0.349931	3.65473	0.000257451	0.00735147
Zfp367	LTHSC_IL-4c	LTHSC_Sal	1195.74	493.239	844.49	1.27696	0.231619	5.51	3.52e-08	3.75725e-06
Hdac9	LTHSC_IL-4c	LTHSC_Sal	302.529	124.853	213.691	1.27641	0.325594	3.92026	8.84551e-05	0.00311395
Rpl10-ps3	LTHSC_IL-4c	LTHSC_Sal	450.529	186.351	318.44	1.27352	0.425714	2.99	0.00277619	0.0391479
Mthfd1l	LTHSC_IL-4c	LTHSC_Sal	630.718	261.454	446.086	1.26913	0.33088	3.84	0.000125	0.00409283
Rgs12	LTHSC_IL-4c	LTHSC_Sal	268.484	111.421	189.953	1.26792	0.287953	4.40322	1.06657e-05	0.000543481
Il12rb1	LTHSC_IL-4c	LTHSC_Sal	357.152	148.776	252.964	1.26275	0.310362	4.07	4.72912e-05	0.00187339
Cited2	LTHSC_IL-4c	LTHSC_Sal	7489.02	3126.41	5307.71	1.26019	0.309274	4.07	4.61e-05	0.00183738
Micall2	LTHSC_IL-4c	LTHSC_Sal	183.365	76.6659	130.015	1.25604	0.332977	3.77216	0.000161842	0.00495482
Zgrf1	LTHSC_IL-4c	LTHSC_Sal	291.623	122.291	206.957	1.25341	0.355634	3.52445	0.000424368	0.0107212
CT010467.1	LTHSC_IL-4c	LTHSC_Sal	77624.5	32569.1	55096.8	1.253	0.387118	3.23675	0.00120901	0.0229178
Cdc45	LTHSC_IL-4c	LTHSC_Sal	662.763	278.478	470.62	1.25175	0.350885	3.56741	0.00036053	0.00947463
Sytl5	LTHSC_IL-4c	LTHSC_Sal	304.926	128.396	216.661	1.24935	0.370272	3.37415	0.000740441	0.0161261
Iigp1	LTHSC_IL-4c	LTHSC_Sal	8487.84	3573.89	6030.87	1.24794	0.246154	5.07	3.98e-07	3.29022e-05
Zbp1	LTHSC_IL-4c	LTHSC_Sal	1277.12	537.752	907.435	1.24778	0.240889	5.18	2.22e-07	2.0227e-05
Gm21738	LTHSC_IL-4c	LTHSC_Sal	4754.85	2008.13	3381.49	1.24353	0.206455	6.02	1.70955e-09	2.67687e-07
Cdc7	LTHSC_IL-4c	LTHSC_Sal	1093.38	463.239	778.308	1.23879	0.188514	6.57	4.98627e-11	1.02676e-08
Spag5	LTHSC_IL-4c	LTHSC_Sal	155.404	65.9025	110.653	1.23782	0.415783	2.98	0.00290999	0.0403384
Ap1s3	LTHSC_IL-4c	LTHSC_Sal	139.873	59.2232	99.5483	1.2377	0.430416	2.87558	0.00403281	0.0498121
Pcyt1b	LTHSC_IL-4c	LTHSC_Sal	132.041	56.1509	94.0957	1.23453	0.376627	3.28	0.00104601	0.020772
C530008M17Rik	LTHSC_IL-4c	LTHSC_Sal	3603.91	1536.83	2570.37	1.22942	0.199161	6.17303	6.69938e-10	1.17099e-07
Gpr65	LTHSC_IL-4c	LTHSC_Sal	1051.55	451.306	751.428	1.22098	0.281312	4.34031	1.42284e-05	0.000685518
Ncapd2	LTHSC_IL-4c	LTHSC_Sal	1016.2	436.354	726.277	1.22009	0.251275	4.85558	1.20035e-06	8.4358e-05
Gm38062	LTHSC_IL-4c	LTHSC_Sal	243.508	104.531	174.019	1.21801	0.32893	3.70295	0.000213104	0.00626883
1700123O20Rik	LTHSC_IL-4c	LTHSC_Sal	3236.57	1395.26	2315.91	1.21405	0.209403	5.8	6.72e-09	8.94528e-07
Tonsl	LTHSC_IL-4c	LTHSC_Sal	169.526	73.2083	121.367	1.21145	0.374734	3.23281	0.00122579	0.0231774
Ncoa3	LTHSC_IL-4c	LTHSC_Sal	835.77	361.017	598.393	1.21137	0.371991	3.25645	0.00112816	0.0217416
Cnp	LTHSC_IL-4c	LTHSC_Sal	2133.8	921.531	1527.66	1.21123	0.218894	5.53	3.14e-08	3.4973e-06
Spc25	LTHSC_IL-4c	LTHSC_Sal	1659.16	718.095	1188.63	1.20823	0.225337	5.36	8.24e-08	8.25327e-06
Skp2	LTHSC_IL-4c	LTHSC_Sal	525.981	227.703	376.842	1.20762	0.327716	3.68496	0.000228737	0.00666352
Slco2a1	LTHSC_IL-4c	LTHSC_Sal	421.039	182.393	301.716	1.2075	0.287914	4.19396	2.7412e-05	0.00118068
B4galt5	LTHSC_IL-4c	LTHSC_Sal	438.003	189.914	313.959	1.20452	0.323797	3.71998	0.000199239	0.00592251
Cdkn1a	LTHSC_IL-4c	LTHSC_Sal	424.288	184.853	304.571	1.19969	0.266891	4.49506	6.95514e-06	0.00037473
Mcm4	LTHSC_IL-4c	LTHSC_Sal	2308.97	1007.43	1658.2	1.19663	0.153967	7.77	7.73e-15	2.58159e-12
Dhfr	LTHSC_IL-4c	LTHSC_Sal	1444.59	630.521	1037.56	1.19595	0.23261	5.14	2.73e-07	2.34196e-05
Pidd1	LTHSC_IL-4c	LTHSC_Sal	330.998	144.487	237.743	1.19425	0.333369	3.58236	0.000340508	0.00907538
Chtop	LTHSC_IL-4c	LTHSC_Sal	2156.24	942.576	1549.41	1.19371	0.350727	3.40353	0.000665209	0.0150821
Bcam	LTHSC_IL-4c	LTHSC_Sal	195.142	85.4455	140.294	1.19153	0.334295	3.56431	0.000364814	0.00954552
Mnd1	LTHSC_IL-4c	LTHSC_Sal	396.367	173.761	285.064	1.1911	0.317576	3.75058	0.000176423	0.00535756
Gm10722	LTHSC_IL-4c	LTHSC_Sal	368.738	161.834	265.286	1.18714	0.302188	3.92848	8.54855e-05	0.00303511
Dnmt1	LTHSC_IL-4c	LTHSC_Sal	2701.67	1188.81	1945.24	1.18417	0.153903	7.69425	1.42322e-14	4.55189e-12
H2ac8	LTHSC_IL-4c	LTHSC_Sal	233.778	102.847	168.312	1.18326	0.299147	3.96	7.64e-05	0.00278718
Ube2d2a	LTHSC_IL-4c	LTHSC_Sal	5265.19	2326.75	3795.97	1.17813	0.241909	4.87	1.11509e-06	8.05865e-05
Met	LTHSC_IL-4c	LTHSC_Sal	224.776	99.7084	162.242	1.1726	0.379852	3.09	0.00202	0.0321936
Gm13167	LTHSC_IL-4c	LTHSC_Sal	600.924	267.225	434.074	1.16931	0.400639	2.92	0.00352	0.0457578
Cdc25a	LTHSC_IL-4c	LTHSC_Sal	229.328	101.942	165.635	1.16906	0.374845	3.12	0.00181602	0.0303202
Rps2-ps9	LTHSC_IL-4c	LTHSC_Sal	694.359	308.894	501.627	1.16786	0.292825	3.99	6.65595e-05	0.00247654
Fam129a	LTHSC_IL-4c	LTHSC_Sal	769.351	342.701	556.026	1.16566	0.280607	4.15	3.26601e-05	0.00136754
Art4	LTHSC_IL-4c	LTHSC_Sal	7758.31	3486.97	5622.64	1.15378	0.227948	5.06	4.16e-07	3.3502e-05
Zwilch	LTHSC_IL-4c	LTHSC_Sal	393.478	176.843	285.161	1.15357	0.30014	3.84343	0.000121325	0.00397751
Gm10800	LTHSC_IL-4c	LTHSC_Sal	17941.5	8089.19	13015.4	1.14922	0.248903	4.62	3.89e-06	0.000238713
Irf7	LTHSC_IL-4c	LTHSC_Sal	578.844	261.139	419.992	1.14832	0.261995	4.38	1.17e-05	0.000586562
Stom	LTHSC_IL-4c	LTHSC_Sal	791.794	358.009	574.901	1.14473	0.232062	4.93	8.10243e-07	6.10226e-05
Gm10801	LTHSC_IL-4c	LTHSC_Sal	2685.98	1219.73	1952.85	1.13884	0.269437	4.23	2.3711e-05	0.00104523
Nxpe3	LTHSC_IL-4c	LTHSC_Sal	338.246	153.556	245.901	1.1383	0.328906	3.46087	0.00053844	0.0127462
Chek1	LTHSC_IL-4c	LTHSC_Sal	687.182	313.114	500.148	1.13376	0.384794	2.94642	0.00321477	0.043114
Hmmr	LTHSC_IL-4c	LTHSC_Sal	207.254	94.4634	150.859	1.13374	0.369299	3.07	0.00214083	0.033108
Brip1os	LTHSC_IL-4c	LTHSC_Sal	911.272	416.625	663.948	1.12949	0.204174	5.53	3.16577e-08	3.49911e-06
Unc45b	LTHSC_IL-4c	LTHSC_Sal	1191.3	546.867	869.081	1.12302	0.303789	3.7	0.000218405	0.00639975
Spaca9	LTHSC_IL-4c	LTHSC_Sal	183.887	84.342	134.115	1.1226	0.370171	3.03266	0.0024241	0.035936
Gm13135	LTHSC_IL-4c	LTHSC_Sal	231.215	106.273	168.744	1.12008	0.367186	3.05	0.00229	0.0347005
Gm42639	LTHSC_IL-4c	LTHSC_Sal	319.284	147.19	233.237	1.11765	0.369477	3.02	0.00248671	0.0364457
Gnal	LTHSC_IL-4c	LTHSC_Sal	486.19	224.107	355.149	1.1164	0.387404	2.88175	0.00395477	0.0492936
Tsc2	LTHSC_IL-4c	LTHSC_Sal	1038.72	479.208	758.964	1.1153	0.348873	3.19685	0.00138936	0.0255317
Smim1	LTHSC_IL-4c	LTHSC_Sal	376.284	173.729	275.006	1.11468	0.383498	2.90662	0.00365353	0.0469802
Hint2	LTHSC_IL-4c	LTHSC_Sal	6645.42	3078.85	4862.14	1.10996	0.244504	4.53966	5.63445e-06	0.000323271
Actn1	LTHSC_IL-4c	LTHSC_Sal	322.92	149.763	236.342	1.10946	0.298089	3.72191	0.00019772	0.00590879
Oas2	LTHSC_IL-4c	LTHSC_Sal	239.993	111.226	175.61	1.10928	0.31857	3.48206	0.000497576	0.0120833
Cdk1	LTHSC_IL-4c	LTHSC_Sal	754.772	350.22	552.496	1.10839	0.262319	4.22537	2.38552e-05	0.00104851
Cdkn3	LTHSC_IL-4c	LTHSC_Sal	203.347	94.3443	148.846	1.10576	0.377049	2.93268	0.00336052	0.0443896
Itpripl2	LTHSC_IL-4c	LTHSC_Sal	625.797	290.814	458.306	1.10482	0.352036	3.13836	0.00169895	0.0290542
Zswim9	LTHSC_IL-4c	LTHSC_Sal	257.254	119.515	188.385	1.10423	0.354771	3.11251	0.00185504	0.0305856
Slc38a6	LTHSC_IL-4c	LTHSC_Sal	287.302	134.312	210.807	1.0977	0.359415	3.05413	0.00225713	0.034411
Gpc1	LTHSC_IL-4c	LTHSC_Sal	170.412	79.6158	125.014	1.09756	0.381586	2.88	0.00402	0.0497783
Tmem184b	LTHSC_IL-4c	LTHSC_Sal	270.936	126.604	198.77	1.09563	0.372227	2.94346	0.00324567	0.0433679
Cenpp	LTHSC_IL-4c	LTHSC_Sal	401.669	188.479	295.074	1.09038	0.305945	3.56397	0.000365289	0.00954552
Mcm8	LTHSC_IL-4c	LTHSC_Sal	392.77	185.056	288.913	1.08654	0.280688	3.87101	0.000108387	0.00364491
Gm8292	LTHSC_IL-4c	LTHSC_Sal	542.06	255.613	398.837	1.08564	0.327813	3.31176	0.000927098	0.0189532
Il10ra	LTHSC_IL-4c	LTHSC_Sal	203.214	95.6686	149.441	1.08497	0.357188	3.03753	0.00238522	0.0356964
Ccp110	LTHSC_IL-4c	LTHSC_Sal	258.384	122.634	190.509	1.07406	0.349212	3.07566	0.00210037	0.0327518
Mt2	LTHSC_IL-4c	LTHSC_Sal	2186.46	1041.68	1614.07	1.06988	0.212349	5.03833	4.69623e-07	3.71546e-05
Tlr4	LTHSC_IL-4c	LTHSC_Sal	1112.91	530.48	821.694	1.06955	0.319964	3.34271	0.000829659	0.0174426
Samd1	LTHSC_IL-4c	LTHSC_Sal	559.034	266.471	412.752	1.06819	0.280166	3.81271	0.000137449	0.00434974
Cmc2	LTHSC_IL-4c	LTHSC_Sal	1604.75	766.972	1185.86	1.065	0.233028	4.57026	4.87127e-06	0.000286035
Cdca3	LTHSC_IL-4c	LTHSC_Sal	351.36	168.367	259.864	1.06085	0.346616	3.06	0.00220914	0.0338854
Wdr76	LTHSC_IL-4c	LTHSC_Sal	419.204	200.791	309.998	1.06073	0.352122	3.01	0.00259191	0.037427
Tprn	LTHSC_IL-4c	LTHSC_Sal	267.012	127.837	197.424	1.06056	0.332611	3.18859	0.00142969	0.0259241
Rad51b	LTHSC_IL-4c	LTHSC_Sal	288.932	138.857	213.895	1.05762	0.254392	4.16	3.22e-05	0.00135879
Gins1	LTHSC_IL-4c	LTHSC_Sal	910.867	437.795	674.331	1.05655	0.229868	4.59633	4.30007e-06	0.00026064
Gm13772	LTHSC_IL-4c	LTHSC_Sal	989.685	476.794	733.24	1.05403	0.283558	3.71716	0.000201474	0.00597349
Klhdc4	LTHSC_IL-4c	LTHSC_Sal	350.733	169.288	260.011	1.05118	0.280848	3.74289	0.000181917	0.00550225
CAAA01066123.1	LTHSC_IL-4c	LTHSC_Sal	251.299	121.249	186.274	1.05056	0.35813	2.93347	0.00335195	0.0443896
Cd68	LTHSC_IL-4c	LTHSC_Sal	501.83	242.856	372.343	1.04754	0.276168	3.79313	0.000148759	0.00464896
H2ac6	LTHSC_IL-4c	LTHSC_Sal	574.4	279.009	426.704	1.04181	0.348894	2.98602	0.0028263	0.0395576
Syce2	LTHSC_IL-4c	LTHSC_Sal	4809.12	2338.32	3573.72	1.04014	0.167467	6.21105	5.26323e-10	9.30787e-08
Gm6195	LTHSC_IL-4c	LTHSC_Sal	187.67	91.2164	139.443	1.03982	0.31727	3.27739	0.0010477	0.020772
Lamb2	LTHSC_IL-4c	LTHSC_Sal	204.696	99.7409	152.219	1.03527	0.356601	2.9	0.00369411	0.0473951
Dusp5	LTHSC_IL-4c	LTHSC_Sal	236.385	115.84	176.112	1.02943	0.298184	3.45234	0.000555755	0.0130533
Hnrnpa0	LTHSC_IL-4c	LTHSC_Sal	3311.93	1623.96	2467.94	1.02795	0.305096	3.36926	0.000753711	0.0162551
Lockd	LTHSC_IL-4c	LTHSC_Sal	2775.4	1366.66	2071.03	1.02183	0.198638	5.14	2.68692e-07	2.32125e-05
Dhrs3	LTHSC_IL-4c	LTHSC_Sal	1125.5	554.379	839.938	1.02117	0.27447	3.72052	0.000198817	0.00592251
Mcm2	LTHSC_IL-4c	LTHSC_Sal	2297.87	1133.47	1715.67	1.0195	0.19783	5.15345	2.5574e-07	2.22213e-05
Gimap1os	LTHSC_IL-4c	LTHSC_Sal	1379.2	681.511	1030.36	1.01723	0.345434	2.94478	0.00323184	0.0432215
Stat2	LTHSC_IL-4c	LTHSC_Sal	1609.25	795.463	1202.36	1.01632	0.222574	4.57	4.97e-06	0.000289375
Rpl35a-ps6	LTHSC_IL-4c	LTHSC_Sal	1361.08	673.127	1017.11	1.01539	0.273709	3.70975	0.000207462	0.00612685
2900097C17Rik	LTHSC_IL-4c	LTHSC_Sal	4320.58	2140.85	3230.72	1.01286	0.324092	3.12522	0.00177674	0.029808
Ctdsp1	LTHSC_IL-4c	LTHSC_Sal	1200.94	595.102	898.019	1.01252	0.262754	3.85349	0.000116444	0.00386065
Gm42573	LTHSC_IL-4c	LTHSC_Sal	312.044	154.917	233.48	1.0115	0.272578	3.71086	0.000206553	0.00611202
E2f3	LTHSC_IL-4c	LTHSC_Sal	804.883	399.154	602.018	1.01145	0.334066	3.03	0.00246	0.0363449
Clcn7	LTHSC_IL-4c	LTHSC_Sal	459.52	228.041	343.78	1.011	0.315238	3.2071	0.0013408	0.0248518
Gm4786	LTHSC_IL-4c	LTHSC_Sal	2179.39	1081.47	1630.43	1.01069	0.309315	3.26753	0.00108492	0.0211815
Cenpn	LTHSC_IL-4c	LTHSC_Sal	371.004	184.224	277.614	1.01031	0.309315	3.26629	0.00108967	0.02119
Otos	LTHSC_IL-4c	LTHSC_Sal	4923.83	2445.38	3684.61	1.00966	0.233576	4.32	1.54e-05	0.000728833
Rpl28-ps1	LTHSC_IL-4c	LTHSC_Sal	4358.54	2165.81	3262.17	1.00874	0.272694	3.69916	0.000216313	0.00635082
Gm6311	LTHSC_IL-4c	LTHSC_Sal	1169.81	584.613	877.212	1.00047	0.2337	4.28	1.86e-05	0.000852619

## Sheet: Down
Supplementary information, Table S1 DEGs of LT-HSCs isolated from aged mice treated with IL-4c versus saline
Down-regualted genes in IL-4c treated aged LT-HSCs when compared with saline treated aged LT-HSCs
gene_name	sampleA	sampleB	baseMeanA	baseMeanB	baseMean	log2FoldChange	lfcSE	stat	pvalue	padj
Mpo	LTHSC_IL-4c	LTHSC_Sal	0	676.871	338.435	-11.8723	2.74288	-4.33	1.5018e-05	0.000712145
Ctsg	LTHSC_IL-4c	LTHSC_Sal	0	537.613	268.806	-11.5399	3.90692	-2.95	0.0031398	0.0425021
Zfp708	LTHSC_IL-4c	LTHSC_Sal	0	201.431	100.715	-10.1237	2.2435	-4.51247	6.40766e-06	0.000354117
Zc3h11a	LTHSC_IL-4c	LTHSC_Sal	1.91935	238.215	120.067	-6.93411	0.806363	-8.6	8.02e-18	4.02084e-15
Elane	LTHSC_IL-4c	LTHSC_Sal	31.8347	1523.24	777.54	-5.58114	1.45618	-3.83273	0.000126729	0.00412515
Gm20708	LTHSC_IL-4c	LTHSC_Sal	1.53971	64.5751	33.0574	-5.34382	1.0721	-4.98445	6.21371e-07	4.86482e-05
Jmjd8	LTHSC_IL-4c	LTHSC_Sal	32.2476	982.984	507.616	-4.9284	0.959067	-5.13874	2.76585e-07	2.36228e-05
Gm17084	LTHSC_IL-4c	LTHSC_Sal	6.89723	176.025	91.4611	-4.67568	0.951459	-4.91423	8.91339e-07	6.56794e-05
Rhot2	LTHSC_IL-4c	LTHSC_Sal	6.48688	132.121	69.304	-4.34602	1.14325	-3.8	0.000144	0.00451444
Ttll12	LTHSC_IL-4c	LTHSC_Sal	10.9594	220.509	115.734	-4.32773	0.939769	-4.61	4.12e-06	0.000250901
Ss18	LTHSC_IL-4c	LTHSC_Sal	155.114	2572.6	1363.86	-4.05023	0.381198	-10.6	2.28e-26	2.63648e-23
Gm38394	LTHSC_IL-4c	LTHSC_Sal	313.127	4419.81	2366.47	-3.81952	0.295971	-12.9	4.22e-38	1.26765e-34
Gm36995	LTHSC_IL-4c	LTHSC_Sal	6.13793	72.9388	39.5384	-3.56716	1.11359	-3.2033	0.00135864	0.0250898
Mfsd9	LTHSC_IL-4c	LTHSC_Sal	6.6099	65.0516	35.8308	-3.3027	0.909741	-3.63037	0.000283014	0.00791445
Rps13-ps4	LTHSC_IL-4c	LTHSC_Sal	183.003	1764.97	973.988	-3.27038	0.452334	-7.23002	4.82922e-13	1.2516e-10
Gm15459	LTHSC_IL-4c	LTHSC_Sal	1001.74	8449.15	4725.45	-3.07627	0.806019	-3.81663	0.000135288	0.00430463
Gm5521	LTHSC_IL-4c	LTHSC_Sal	34.5065	288.842	161.674	-3.06263	0.910282	-3.36448	0.000766874	0.0165153
Spef1	LTHSC_IL-4c	LTHSC_Sal	13.153	109.542	61.3476	-3.05875	0.803	-3.81	0.000139446	0.00440369
Pim1	LTHSC_IL-4c	LTHSC_Sal	157.233	1295.99	726.609	-3.04342	0.929688	-3.27359	0.0010619	0.0209372
Dph1	LTHSC_IL-4c	LTHSC_Sal	39.6308	322.68	181.156	-3.02173	0.71801	-4.20848	2.57093e-05	0.00111373
Gja1	LTHSC_IL-4c	LTHSC_Sal	26.6558	184.064	105.36	-2.7857	0.807377	-3.45031	0.000559952	0.0131314
Lmnb2	LTHSC_IL-4c	LTHSC_Sal	32.1972	212.849	122.523	-2.72602	0.763609	-3.56991	0.000357104	0.00940104
Gpx3	LTHSC_IL-4c	LTHSC_Sal	111.35	724.138	417.744	-2.70031	0.356238	-7.58	3.45e-14	1.03822e-11
Dlk1	LTHSC_IL-4c	LTHSC_Sal	61.0647	372.143	216.604	-2.60829	0.439528	-5.93	2.95118e-09	4.39229e-07
B830012L14Rik	LTHSC_IL-4c	LTHSC_Sal	22.998	138.13	80.5638	-2.59078	0.591933	-4.37682	1.20422e-05	0.000601391
Gm7368	LTHSC_IL-4c	LTHSC_Sal	10.5665	63.4577	37.0121	-2.58909	0.760947	-3.40246	0.000667831	0.0151187
Spindoc	LTHSC_IL-4c	LTHSC_Sal	19.6316	111.629	65.6301	-2.50898	0.840098	-2.98654	0.00282156	0.039543
Gm20545	LTHSC_IL-4c	LTHSC_Sal	12.3783	70.0157	41.197	-2.49906	0.840601	-2.97295	0.00294954	0.0406766
Rxrb	LTHSC_IL-4c	LTHSC_Sal	63.7007	357.829	210.765	-2.48963	0.565596	-4.4	1.07e-05	0.000545253
Gm16001	LTHSC_IL-4c	LTHSC_Sal	10.9901	61.7513	36.3707	-2.48552	0.736559	-3.3745	0.000739507	0.0161261
Gm21992	LTHSC_IL-4c	LTHSC_Sal	57.0555	319.955	188.505	-2.48398	0.422713	-5.88	4.2e-09	6.00707e-07
Pde4dip	LTHSC_IL-4c	LTHSC_Sal	92.5529	516.249	304.401	-2.48175	0.327587	-7.58	3.56825e-14	1.05172e-11
Shisa9	LTHSC_IL-4c	LTHSC_Sal	44.4733	247.253	145.863	-2.47426	0.427449	-5.79	7.11e-09	9.36892e-07
Gm37899	LTHSC_IL-4c	LTHSC_Sal	60.0555	324.449	192.252	-2.43446	0.49369	-4.93	8.17e-07	6.11336e-05
Ddit4l	LTHSC_IL-4c	LTHSC_Sal	15.8246	83.4865	49.6555	-2.39555	0.571399	-4.19243	2.75977e-05	0.00118528
Gm44180	LTHSC_IL-4c	LTHSC_Sal	25.2842	129.294	77.2893	-2.35965	0.657793	-3.59	0.000334226	0.00895558
Brms1	LTHSC_IL-4c	LTHSC_Sal	94.0179	482.983	288.501	-2.35908	0.418208	-5.64093	1.69135e-08	2.03395e-06
Gm12184	LTHSC_IL-4c	LTHSC_Sal	136.025	697.949	416.987	-2.3585	0.603602	-3.90737	9.33052e-05	0.00326178
Xdh	LTHSC_IL-4c	LTHSC_Sal	288.476	1460.06	874.268	-2.33865	0.204519	-11.4349	2.79843e-30	4.20659e-27
Rtkn	LTHSC_IL-4c	LTHSC_Sal	17.3588	87.0469	52.2029	-2.32586	0.795177	-2.92496	0.00344497	0.0450883
Ptpa	LTHSC_IL-4c	LTHSC_Sal	127.183	624.721	375.952	-2.29719	0.509442	-4.50923	6.50626e-06	0.000358249
Kctd3	LTHSC_IL-4c	LTHSC_Sal	37.8303	184.766	111.298	-2.28577	0.598403	-3.81978	0.000133571	0.00428426
Gm10509	LTHSC_IL-4c	LTHSC_Sal	16.8687	80.6479	48.7583	-2.25424	0.671102	-3.35901	0.000782223	0.0167022
Zmym1	LTHSC_IL-4c	LTHSC_Sal	129.732	605.686	367.709	-2.22287	0.275769	-8.06	7.59e-16	2.85278e-13
Pus7	LTHSC_IL-4c	LTHSC_Sal	109.787	511.494	310.64	-2.21873	0.616355	-3.59976	0.000318508	0.00867356
Pls1	LTHSC_IL-4c	LTHSC_Sal	21.9258	101.289	61.6072	-2.21079	0.650467	-3.39877	0.000676908	0.0151771
Cdkn1b	LTHSC_IL-4c	LTHSC_Sal	69.1542	312.659	190.907	-2.17775	0.437044	-4.98	6.26e-07	4.87828e-05
Rbpms2	LTHSC_IL-4c	LTHSC_Sal	131.459	592.475	361.967	-2.17051	0.373713	-5.81	6.32e-09	8.71534e-07
Lmo2	LTHSC_IL-4c	LTHSC_Sal	3959.48	17753.5	10856.5	-2.16473	0.427699	-5.06134	4.16317e-07	3.3502e-05
Rpl31-ps15	LTHSC_IL-4c	LTHSC_Sal	49.8971	223.536	136.716	-2.16437	0.750516	-2.88384	0.00392858	0.0490893
Sf1	LTHSC_IL-4c	LTHSC_Sal	123.802	547.087	335.445	-2.14195	0.500458	-4.28	1.86907e-05	0.000853979
Eno1b	LTHSC_IL-4c	LTHSC_Sal	344.693	1513.76	929.227	-2.13428	0.55925	-3.81633	0.00013545	0.00430463
Lrrc66	LTHSC_IL-4c	LTHSC_Sal	16.3579	71.7045	44.0312	-2.13069	0.582711	-3.65652	0.000255665	0.00733427
Gm12500	LTHSC_IL-4c	LTHSC_Sal	20.3226	88.0397	54.1812	-2.11023	0.594071	-3.55	0.000382103	0.00990304
Gm14165	LTHSC_IL-4c	LTHSC_Sal	49.1946	211.567	130.381	-2.10447	0.547005	-3.85	0.000119447	0.00393868
Ackr1	LTHSC_IL-4c	LTHSC_Sal	71.4248	306.378	188.901	-2.09814	0.379497	-5.53	3.23e-08	3.53682e-06
Cd55os	LTHSC_IL-4c	LTHSC_Sal	32.6161	138.139	85.3778	-2.08126	0.537897	-3.86926	0.000109167	0.00366294
Rpl13-ps1	LTHSC_IL-4c	LTHSC_Sal	143.683	600.316	372	-2.0629	0.680599	-3.03	0.00243738	0.0360973
Gm11769	LTHSC_IL-4c	LTHSC_Sal	17.3453	70.5414	43.9434	-2.0291	0.674822	-3.00687	0.00263948	0.0378956
Cd151	LTHSC_IL-4c	LTHSC_Sal	96.4898	392.604	244.547	-2.02204	0.398386	-5.08	3.86e-07	3.20859e-05
Adamtsl5	LTHSC_IL-4c	LTHSC_Sal	83.2983	337.558	210.428	-2.0203	0.39129	-5.16	2.42799e-07	2.17551e-05
Camsap1	LTHSC_IL-4c	LTHSC_Sal	116.85	471.8	294.325	-2.01283	0.504097	-3.99	6.52607e-05	0.00244304
Tspan8	LTHSC_IL-4c	LTHSC_Sal	49.2987	194.991	122.145	-1.98392	0.653691	-3.03495	0.00240577	0.0358078
Gm18588	LTHSC_IL-4c	LTHSC_Sal	38.9678	153.241	96.1046	-1.97169	0.604174	-3.26345	0.00110066	0.0213486
Gm49760	LTHSC_IL-4c	LTHSC_Sal	20.5227	80.3481	50.4354	-1.9672	0.664927	-2.95853	0.00309115	0.0422803
Ywhaq	LTHSC_IL-4c	LTHSC_Sal	1732.29	6739.67	4235.98	-1.95999	0.424442	-4.62	3.88e-06	0.000238713
Prpf19	LTHSC_IL-4c	LTHSC_Sal	80.154	310.169	195.161	-1.95499	0.346029	-5.64977	1.60664e-08	1.94766e-06
Atp9b	LTHSC_IL-4c	LTHSC_Sal	175.849	681.815	428.832	-1.95376	0.356978	-5.47305	4.42349e-08	4.61763e-06
Gm4735	LTHSC_IL-4c	LTHSC_Sal	285.476	1096.01	690.743	-1.94021	0.52923	-3.6661	0.000246275	0.00707839
Trub2	LTHSC_IL-4c	LTHSC_Sal	70.5228	263.511	167.017	-1.90157	0.5112	-3.71983	0.000199361	0.00592251
Sco2	LTHSC_IL-4c	LTHSC_Sal	78.8803	293.44	186.16	-1.8951	0.455134	-4.16384	3.12944e-05	0.00132886
Galnt2	LTHSC_IL-4c	LTHSC_Sal	224.215	831.876	528.045	-1.89202	0.317278	-5.96	2.47213e-09	3.71611e-07
Gm5513	LTHSC_IL-4c	LTHSC_Sal	18.5879	68.9469	43.7674	-1.89086	0.646578	-2.92	0.00345	0.0450883
4631405J19Rik	LTHSC_IL-4c	LTHSC_Sal	36.6526	135.934	86.2932	-1.8878	0.519792	-3.63184	0.000281405	0.00790072
Smtnl1	LTHSC_IL-4c	LTHSC_Sal	371.516	1338.18	854.848	-1.84793	0.272785	-6.77	1.25e-11	2.80467e-09
Samd8	LTHSC_IL-4c	LTHSC_Sal	68.7028	245.225	156.964	-1.83734	0.432367	-4.24949	2.14255e-05	0.000964278
Elavl1	LTHSC_IL-4c	LTHSC_Sal	731.453	2585.48	1658.47	-1.82152	0.500868	-3.63673	0.000276116	0.0077872
Ythdf3	LTHSC_IL-4c	LTHSC_Sal	509.623	1781.42	1145.52	-1.80492	0.233519	-7.73	1.08e-14	3.53512e-12
Acat3	LTHSC_IL-4c	LTHSC_Sal	77.2039	267.283	172.244	-1.79002	0.592069	-3.02332	0.00250017	0.0365589
Ddx3y	LTHSC_IL-4c	LTHSC_Sal	774.425	2667.56	1720.99	-1.78403	0.269146	-6.63	3.39e-11	7.18034e-09
Ncoa4-ps	LTHSC_IL-4c	LTHSC_Sal	49.8729	171.47	110.671	-1.77845	0.525627	-3.38348	0.000715732	0.0157294
B4galt3	LTHSC_IL-4c	LTHSC_Sal	44.3785	148.382	96.3802	-1.74042	0.496423	-3.50591	0.000455045	0.0112604
BC022960	LTHSC_IL-4c	LTHSC_Sal	19.1623	63.3148	41.2385	-1.72731	0.547476	-3.15505	0.00160469	0.0280159
Shfl	LTHSC_IL-4c	LTHSC_Sal	321.901	1057.95	689.924	-1.71613	0.546972	-3.1375	0.00170393	0.0291063
Gm43081	LTHSC_IL-4c	LTHSC_Sal	59.8738	196.513	128.193	-1.71582	0.376232	-4.56	5.10212e-06	0.000294878
Dedd	LTHSC_IL-4c	LTHSC_Sal	94.7694	308.938	201.854	-1.7042	0.536094	-3.17892	0.00147826	0.0264292
Gm11346	LTHSC_IL-4c	LTHSC_Sal	685.956	2226.55	1456.25	-1.69822	0.323549	-5.24871	1.53165e-07	1.44804e-05
Arhgap12	LTHSC_IL-4c	LTHSC_Sal	238.106	767.7	502.903	-1.68919	0.468728	-3.60378	0.000313627	0.00855614
Gm38056	LTHSC_IL-4c	LTHSC_Sal	124.601	399.044	261.822	-1.67938	0.533449	-3.14816	0.00164304	0.0284542
Msantd2	LTHSC_IL-4c	LTHSC_Sal	81.186	258.903	170.045	-1.67312	0.403444	-4.1471	3.3671e-05	0.00140595
Gm17435	LTHSC_IL-4c	LTHSC_Sal	50.6954	158.306	104.501	-1.64282	0.534087	-3.07594	0.00209839	0.0327518
Gm19590	LTHSC_IL-4c	LTHSC_Sal	5292.99	16329.1	10811	-1.62526	0.190672	-8.52	1.54309e-17	7.48249e-15
Gkn3	LTHSC_IL-4c	LTHSC_Sal	284.547	868.137	576.342	-1.61016	0.366739	-4.39049	1.13096e-05	0.000568582
Slc25a19	LTHSC_IL-4c	LTHSC_Sal	218.278	666.482	442.38	-1.60958	0.431921	-3.72655	0.000194115	0.00581263
Gm7901	LTHSC_IL-4c	LTHSC_Sal	83.7493	251.704	167.727	-1.58577	0.450665	-3.51874	0.000433595	0.0108993
Pkd1	LTHSC_IL-4c	LTHSC_Sal	196.885	586.043	391.464	-1.57359	0.324147	-4.85	1.21e-06	8.4358e-05
Arl15	LTHSC_IL-4c	LTHSC_Sal	142.535	422.219	282.377	-1.56635	0.428614	-3.65445	0.000257732	0.00735147
Gm38250	LTHSC_IL-4c	LTHSC_Sal	72.4627	214.593	143.528	-1.56581	0.404773	-3.86836	0.000109569	0.00366823
Zfp711	LTHSC_IL-4c	LTHSC_Sal	50.8529	150.187	100.52	-1.56098	0.489805	-3.18694	0.00143784	0.0260092
Flad1	LTHSC_IL-4c	LTHSC_Sal	205.336	605.394	405.365	-1.55935	0.459199	-3.3958	0.000684275	0.0152838
Ltb	LTHSC_IL-4c	LTHSC_Sal	1374.86	4015.41	2695.13	-1.54605	0.271229	-5.70018	1.19683e-08	1.48684e-06
Mir8114	LTHSC_IL-4c	LTHSC_Sal	96.0408	278.573	187.307	-1.53493	0.49951	-3.07287	0.00212009	0.0328548
Cldn5	LTHSC_IL-4c	LTHSC_Sal	600.31	1738.76	1169.54	-1.53406	0.290454	-5.28	1.28e-07	1.24198e-05
Hgf	LTHSC_IL-4c	LTHSC_Sal	252.012	725.007	488.51	-1.52369	0.289507	-5.26304	1.4169e-07	1.34803e-05
Gm47441	LTHSC_IL-4c	LTHSC_Sal	69.5256	198.826	134.176	-1.51465	0.474581	-3.19155	0.00141511	0.0257888
Nav1	LTHSC_IL-4c	LTHSC_Sal	316.126	899.196	607.661	-1.50849	0.256565	-5.88	4.11e-09	5.9452e-07
Smarce1-ps1	LTHSC_IL-4c	LTHSC_Sal	44.9895	127.574	86.2819	-1.50129	0.450693	-3.33106	0.000865167	0.0180561
Eps8	LTHSC_IL-4c	LTHSC_Sal	372.124	1047.21	709.668	-1.49254	0.220726	-6.76193	1.36162e-11	2.96636e-09
Ccdc86	LTHSC_IL-4c	LTHSC_Sal	266.341	747.039	506.69	-1.48693	0.348754	-4.26356	2.01192e-05	0.000910938
Sacm1l	LTHSC_IL-4c	LTHSC_Sal	191.005	528.53	359.768	-1.46777	0.437692	-3.35343	0.00079816	0.0169583
Gm13572	LTHSC_IL-4c	LTHSC_Sal	38.1866	105.521	71.8539	-1.46509	0.462418	-3.16833	0.00153318	0.027082
Ccpg1	LTHSC_IL-4c	LTHSC_Sal	116.377	318.521	217.449	-1.4518	0.373111	-3.89	9.98079e-05	0.00343321
Dpy19l2	LTHSC_IL-4c	LTHSC_Sal	86.8902	237.387	162.139	-1.45106	0.319858	-4.54	5.72e-06	0.000323764
Gm10461	LTHSC_IL-4c	LTHSC_Sal	39.7208	107.708	73.7142	-1.44068	0.478527	-3.01066	0.00260676	0.0375334
Uros	LTHSC_IL-4c	LTHSC_Sal	394.67	1071.25	732.959	-1.44052	0.407335	-3.53645	0.000405539	0.0104028
Zyx	LTHSC_IL-4c	LTHSC_Sal	463.843	1255.21	859.528	-1.43607	0.31494	-4.56	5.11995e-06	0.000294878
Ccdc17	LTHSC_IL-4c	LTHSC_Sal	147.972	400.232	274.102	-1.43479	0.254824	-5.63	1.7967e-08	2.09364e-06
Mpp5	LTHSC_IL-4c	LTHSC_Sal	290.58	783.532	537.056	-1.43056	0.402912	-3.55056	0.000384413	0.00992868
6820431F20Rik	LTHSC_IL-4c	LTHSC_Sal	461.271	1240.67	850.97	-1.42686	0.448338	-3.18257	0.00145976	0.0262477
Rabggta	LTHSC_IL-4c	LTHSC_Sal	127.514	342.717	235.115	-1.42492	0.396957	-3.5896	0.000331183	0.00893697
Plk2	LTHSC_IL-4c	LTHSC_Sal	771.594	2066.61	1419.1	-1.42096	0.247447	-5.74	9.33e-09	1.19876e-06
Cul2	LTHSC_IL-4c	LTHSC_Sal	522.522	1394.43	958.478	-1.4156	0.402972	-3.5129	0.000443248	0.0110864
Ctsf	LTHSC_IL-4c	LTHSC_Sal	348.202	922.915	635.558	-1.40561	0.375926	-3.73906	0.000184712	0.0055755
Xbp1	LTHSC_IL-4c	LTHSC_Sal	1092.74	2861.76	1977.25	-1.38877	0.466174	-2.97907	0.0028912	0.0401669
Gab3	LTHSC_IL-4c	LTHSC_Sal	101.103	264.465	182.784	-1.38499	0.407155	-3.40162	0.000669872	0.0151194
Gem	LTHSC_IL-4c	LTHSC_Sal	582.041	1517.24	1049.64	-1.38233	0.346215	-3.99269	6.53267e-05	0.00244304
Cxcr1	LTHSC_IL-4c	LTHSC_Sal	52.4324	136.315	94.3735	-1.37905	0.401806	-3.43213	0.000598866	0.013807
Ifitm7	LTHSC_IL-4c	LTHSC_Sal	147.063	382.394	264.729	-1.37786	0.294662	-4.67605	2.92451e-06	0.000186448
9430064I24Rik	LTHSC_IL-4c	LTHSC_Sal	87.3308	227.179	157.255	-1.37756	0.408448	-3.37266	0.000744467	0.0161261
Glns-ps1	LTHSC_IL-4c	LTHSC_Sal	137.886	358.083	247.985	-1.37554	0.40536	-3.39338	0.00069035	0.0153967
Lpar6	LTHSC_IL-4c	LTHSC_Sal	5715.51	14801.9	10258.7	-1.37277	0.219526	-6.25	4.02e-10	7.1893e-08
Bnip3l-ps	LTHSC_IL-4c	LTHSC_Sal	428.802	1110.21	769.505	-1.37226	0.419971	-3.2675	0.001085	0.0211815
Gm29361	LTHSC_IL-4c	LTHSC_Sal	37.2372	94.7218	65.9795	-1.34656	0.433416	-3.10686	0.00189086	0.0308615
Tmub1	LTHSC_IL-4c	LTHSC_Sal	507.463	1288.5	897.981	-1.34471	0.293954	-4.57	4.77223e-06	0.000283542
Hbp1	LTHSC_IL-4c	LTHSC_Sal	1706.87	4327.3	3017.09	-1.34198	0.27687	-4.85	1.25e-06	8.72442e-05
Gcat	LTHSC_IL-4c	LTHSC_Sal	245.149	621.495	433.322	-1.34121	0.322594	-4.15759	3.21619e-05	0.00135879
Stxbp3-ps	LTHSC_IL-4c	LTHSC_Sal	53.37	134.879	94.1243	-1.33536	0.452061	-2.95	0.00313739	0.0425021
Dnaaf3	LTHSC_IL-4c	LTHSC_Sal	91.7864	231.554	161.67	-1.33462	0.327308	-4.08	4.55e-05	0.00182426
Gm44676	LTHSC_IL-4c	LTHSC_Sal	61.575	155.272	108.423	-1.33373	0.403156	-3.30822	0.000938917	0.0190985
Cyyr1	LTHSC_IL-4c	LTHSC_Sal	118.211	297.775	207.993	-1.3321	0.456352	-2.92	0.00351	0.0457393
Idi1	LTHSC_IL-4c	LTHSC_Sal	1306.77	3282.82	2294.79	-1.32878	0.284178	-4.68	2.93e-06	0.000186448
Ccdc130	LTHSC_IL-4c	LTHSC_Sal	182.095	457.703	319.899	-1.32848	0.461795	-2.87678	0.00401757	0.0497783
Rad23a	LTHSC_IL-4c	LTHSC_Sal	399.203	1000.46	699.832	-1.32491	0.415137	-3.1915	0.00141537	0.0257888
Cdipt	LTHSC_IL-4c	LTHSC_Sal	334.127	831.758	582.943	-1.31603	0.439822	-2.99	0.00276983	0.0391479
4930518I15Rik	LTHSC_IL-4c	LTHSC_Sal	122.961	302.98	212.971	-1.30039	0.308945	-4.20913	2.56357e-05	0.00111373
Zfp677	LTHSC_IL-4c	LTHSC_Sal	383.722	945.076	664.399	-1.29988	0.363664	-3.57441	0.000351016	0.00927323
Trib2	LTHSC_IL-4c	LTHSC_Sal	230.604	567.054	398.829	-1.29793	0.320262	-4.0527	5.06298e-05	0.00198644
Gm13039	LTHSC_IL-4c	LTHSC_Sal	133.255	326.931	230.093	-1.29633	0.393815	-3.29172	0.000995766	0.0200648
Zfp51	LTHSC_IL-4c	LTHSC_Sal	942.998	2314.09	1628.54	-1.29477	0.336549	-3.85	0.000119481	0.00393868
Tubd1	LTHSC_IL-4c	LTHSC_Sal	214.943	526.366	370.655	-1.29084	0.36693	-3.52	0.000434877	0.0109133
Dapk3	LTHSC_IL-4c	LTHSC_Sal	195.252	476.155	335.703	-1.28484	0.4354	-2.95	0.00317	0.0426739
Fkbp8	LTHSC_IL-4c	LTHSC_Sal	522.479	1268.72	895.598	-1.27974	0.32161	-3.97917	6.91552e-05	0.00256045
Adrb2	LTHSC_IL-4c	LTHSC_Sal	312.392	758.383	535.388	-1.27874	0.294949	-4.34	1.45442e-05	0.00069406
1810055G02Rik	LTHSC_IL-4c	LTHSC_Sal	103.857	251.94	177.899	-1.27697	0.319542	-4	6.43545e-05	0.0024245
Ilk	LTHSC_IL-4c	LTHSC_Sal	815.206	1974.34	1394.77	-1.2759	0.385907	-3.30623	0.00094561	0.0192087
A430005L14Rik	LTHSC_IL-4c	LTHSC_Sal	1009.98	2441.12	1725.55	-1.27295	0.282746	-4.50211	6.72822e-06	0.000366444
Inka1	LTHSC_IL-4c	LTHSC_Sal	2575.73	6193.56	4384.65	-1.26571	0.217672	-5.81	6.07e-09	8.45119e-07
Fndc4	LTHSC_IL-4c	LTHSC_Sal	118.107	283.598	200.853	-1.26363	0.386123	-3.27262	0.00106554	0.0209581
Bpifb5	LTHSC_IL-4c	LTHSC_Sal	119.56	287.072	203.316	-1.26349	0.295014	-4.28	1.84536e-05	0.000848303
Clk3	LTHSC_IL-4c	LTHSC_Sal	660.046	1584.99	1122.52	-1.26339	0.28101	-4.5	6.92777e-06	0.000374598
Hsf1	LTHSC_IL-4c	LTHSC_Sal	319.534	764.998	542.266	-1.25901	0.229341	-5.49	4.02628e-08	4.23238e-06
Gm12966	LTHSC_IL-4c	LTHSC_Sal	813.439	1938.24	1375.84	-1.25235	0.377459	-3.31784	0.000907179	0.0187088
AW209491	LTHSC_IL-4c	LTHSC_Sal	554.918	1320.7	937.809	-1.25065	0.365184	-3.42471	0.00061546	0.0141246
Hspb6	LTHSC_IL-4c	LTHSC_Sal	258.616	614.55	436.583	-1.24848	0.405415	-3.07953	0.0020733	0.032532
Sumf2	LTHSC_IL-4c	LTHSC_Sal	213.426	506.852	360.139	-1.24767	0.430655	-2.9	0.00376587	0.0478798
Trmu	LTHSC_IL-4c	LTHSC_Sal	162.938	386.159	274.548	-1.24371	0.33836	-3.67571	0.000237186	0.00684335
Zfpl1	LTHSC_IL-4c	LTHSC_Sal	538.353	1272.83	905.59	-1.24089	0.330395	-3.75577	0.00017281	0.00526913
Msmo1	LTHSC_IL-4c	LTHSC_Sal	1687.1	3984.44	2835.77	-1.2398	0.251684	-4.93	8.39148e-07	6.24459e-05
Lsg1	LTHSC_IL-4c	LTHSC_Sal	543.141	1280.14	911.638	-1.2363	0.263334	-4.69	2.67e-06	0.000172174
1700012D14Rik	LTHSC_IL-4c	LTHSC_Sal	244.792	575.958	410.375	-1.23398	0.26693	-4.62286	3.78486e-06	0.000234132
Slc25a33	LTHSC_IL-4c	LTHSC_Sal	179.764	423.008	301.386	-1.23339	0.397498	-3.10289	0.00191641	0.031076
Ier2	LTHSC_IL-4c	LTHSC_Sal	1234.58	2883.6	2059.09	-1.22362	0.303305	-4.03428	5.47694e-05	0.00211644
Ccdc15	LTHSC_IL-4c	LTHSC_Sal	129.457	301.664	215.561	-1.22099	0.3102	-3.93614	8.28012e-05	0.00297767
Aldh3a1	LTHSC_IL-4c	LTHSC_Sal	93.0326	216.554	154.793	-1.21957	0.382395	-3.1893	0.00142615	0.0259225
Zfp146	LTHSC_IL-4c	LTHSC_Sal	386.493	896.604	641.549	-1.21369	0.316673	-3.83	0.000126784	0.00412515
Gphn	LTHSC_IL-4c	LTHSC_Sal	207.162	480.826	343.994	-1.21353	0.345932	-3.50802	0.00045146	0.0112171
Lbhd2	LTHSC_IL-4c	LTHSC_Sal	389.058	902.35	645.704	-1.21327	0.240349	-5.05	4.46509e-07	3.57017e-05
Cd81	LTHSC_IL-4c	LTHSC_Sal	5261.83	12181.8	8721.81	-1.21104	0.338538	-3.57727	0.000347203	0.00920487
Nsun6	LTHSC_IL-4c	LTHSC_Sal	179.654	415.94	297.797	-1.21005	0.36978	-3.27235	0.00106659	0.0209581
Nfatc3	LTHSC_IL-4c	LTHSC_Sal	759.958	1757.1	1258.53	-1.20958	0.248548	-4.87	1.14e-06	8.12725e-05
Gm37469	LTHSC_IL-4c	LTHSC_Sal	282.403	650.699	466.551	-1.20434	0.265515	-4.54	5.74e-06	0.000323764
Prkce	LTHSC_IL-4c	LTHSC_Sal	227.286	523.923	375.605	-1.2041	0.343993	-3.50035	0.000464641	0.01145
Tmem150a	LTHSC_IL-4c	LTHSC_Sal	222.757	511.692	367.224	-1.19928	0.280323	-4.27822	1.88391e-05	0.000858147
Snapin	LTHSC_IL-4c	LTHSC_Sal	1865.27	4267.68	3066.48	-1.19413	0.218909	-5.45	4.89912e-08	5.04408e-06
Tsc22d1	LTHSC_IL-4c	LTHSC_Sal	2311.17	5277.46	3794.32	-1.1911	0.341802	-3.48476	0.000492576	0.0120201
Sf3b4	LTHSC_IL-4c	LTHSC_Sal	925.491	2101.85	1513.67	-1.18315	0.406744	-2.90883	0.00362779	0.0468023
Zfp53	LTHSC_IL-4c	LTHSC_Sal	481.344	1083.71	782.526	-1.17042	0.260126	-4.5	6.81e-06	0.000369721
Zfp939	LTHSC_IL-4c	LTHSC_Sal	92.9248	209.191	151.058	-1.16902	0.391309	-2.98746	0.0028131	0.0394832
Capn10	LTHSC_IL-4c	LTHSC_Sal	109.034	244.71	176.872	-1.16673	0.366357	-3.18468	0.00144916	0.0260884
Ldah	LTHSC_IL-4c	LTHSC_Sal	833.626	1870.86	1352.24	-1.16642	0.29581	-3.94314	8.04213e-05	0.00292003
Gm6969	LTHSC_IL-4c	LTHSC_Sal	345.363	772.474	558.918	-1.16168	0.261966	-4.43447	9.23001e-06	0.000483434
Ftl1-ps1	LTHSC_IL-4c	LTHSC_Sal	9943.26	22227.7	16085.5	-1.16056	0.346253	-3.35176	0.000802984	0.0170006
Ntf3	LTHSC_IL-4c	LTHSC_Sal	143.601	320.733	232.167	-1.15881	0.369001	-3.14041	0.00168713	0.0289178
Gm14391	LTHSC_IL-4c	LTHSC_Sal	72.2985	161.332	116.815	-1.15783	0.349816	-3.30982	0.00093357	0.0190155
Gm29291	LTHSC_IL-4c	LTHSC_Sal	100.358	222.996	161.677	-1.1507	0.374058	-3.07627	0.00209608	0.0327518
Traip	LTHSC_IL-4c	LTHSC_Sal	702.598	1557.11	1129.86	-1.14803	0.263434	-4.36	1.31298e-05	0.000640803
Gm8834	LTHSC_IL-4c	LTHSC_Sal	292.951	649.4	471.175	-1.14754	0.26769	-4.28681	1.81253e-05	0.000838338
Prmt2	LTHSC_IL-4c	LTHSC_Sal	325.968	719.979	522.974	-1.14242	0.299973	-3.8084	0.000139869	0.00440779
Zfp433	LTHSC_IL-4c	LTHSC_Sal	344.43	758.163	551.296	-1.13758	0.340877	-3.33721	0.000846255	0.0177412
Tmem97	LTHSC_IL-4c	LTHSC_Sal	399.947	872.655	636.301	-1.12519	0.377385	-2.98	0.00286808	0.0400058
Pls3	LTHSC_IL-4c	LTHSC_Sal	856.85	1861.19	1359.02	-1.11893	0.34213	-3.27049	0.00107362	0.0210688
Rasl11a	LTHSC_IL-4c	LTHSC_Sal	135.847	294.721	215.284	-1.11733	0.35991	-3.1	0.0019062	0.0309808
Stag2	LTHSC_IL-4c	LTHSC_Sal	1718.32	3725.09	2721.7	-1.11612	0.186527	-5.98	2.18e-09	3.31246e-07
Rgs19	LTHSC_IL-4c	LTHSC_Sal	1037.06	2243.3	1640.18	-1.11278	0.330829	-3.36362	0.000769274	0.0165196
Adgrl4	LTHSC_IL-4c	LTHSC_Sal	8463.46	18274.8	13369.1	-1.11052	0.15487	-7.17064	7.46479e-13	1.83952e-10
Gstm2-ps1	LTHSC_IL-4c	LTHSC_Sal	1246.94	2692.41	1969.67	-1.1102	0.265404	-4.18305	2.8762e-05	0.00122827
Zfp975	LTHSC_IL-4c	LTHSC_Sal	387.608	834.763	611.185	-1.10649	0.282226	-3.92058	8.83357e-05	0.00311395
Rnf167	LTHSC_IL-4c	LTHSC_Sal	1003.38	2159.55	1581.47	-1.10565	0.315388	-3.50568	0.000455449	0.0112604
Gm46430	LTHSC_IL-4c	LTHSC_Sal	480.055	1026.87	753.463	-1.09681	0.233085	-4.71	2.53e-06	0.000163983
Ifi203-ps	LTHSC_IL-4c	LTHSC_Sal	176.054	375.796	275.925	-1.09315	0.351431	-3.11057	0.00186725	0.0306759
Ctsh	LTHSC_IL-4c	LTHSC_Sal	509.983	1086.81	798.395	-1.09147	0.370446	-2.95	0.00322	0.043114
Idh1	LTHSC_IL-4c	LTHSC_Sal	935.02	1992.41	1463.72	-1.09134	0.237876	-4.59	4.478e-06	0.000269128
Il1rapl2	LTHSC_IL-4c	LTHSC_Sal	349.363	744.661	547.012	-1.09132	0.281034	-3.88322	0.000103083	0.00352169
Gm32687	LTHSC_IL-4c	LTHSC_Sal	365.919	779.347	572.633	-1.09019	0.325338	-3.35095	0.000805348	0.0170267
Lipa	LTHSC_IL-4c	LTHSC_Sal	458.533	966.396	712.465	-1.07549	0.188467	-5.71	1.15e-08	1.44467e-06
Tcp11l2	LTHSC_IL-4c	LTHSC_Sal	1871.45	3942.09	2906.77	-1.07467	0.220802	-4.86713	1.13229e-06	8.12725e-05
Zg16	LTHSC_IL-4c	LTHSC_Sal	502.642	1057.77	780.205	-1.07368	0.328526	-3.26818	0.00108241	0.0211815
Gm45762	LTHSC_IL-4c	LTHSC_Sal	141.184	296.789	218.986	-1.07176	0.316343	-3.38798	0.000704091	0.0155707
Pik3r1	LTHSC_IL-4c	LTHSC_Sal	3224.78	6723	4973.89	-1.05991	0.172443	-6.15	7.92e-10	1.36926e-07
Golga1	LTHSC_IL-4c	LTHSC_Sal	420.635	875.573	648.104	-1.05759	0.214785	-4.92	8.48142e-07	6.28043e-05
Gimap4	LTHSC_IL-4c	LTHSC_Sal	368.265	766.939	567.602	-1.05741	0.35347	-2.99152	0.00277591	0.0391479
Fads3	LTHSC_IL-4c	LTHSC_Sal	318.608	662.779	490.693	-1.05669	0.255337	-4.13841	3.49719e-05	0.00145623
Myl6b	LTHSC_IL-4c	LTHSC_Sal	197.878	411.58	304.729	-1.05606	0.327604	-3.2236	0.00126589	0.0238159
Gas8	LTHSC_IL-4c	LTHSC_Sal	315.504	656.168	485.836	-1.05593	0.268981	-3.92568	8.64841e-05	0.00305889
Mlx	LTHSC_IL-4c	LTHSC_Sal	491.136	1021.01	756.072	-1.05554	0.345724	-3.05312	0.00226476	0.0344922
Gm9805	LTHSC_IL-4c	LTHSC_Sal	92.1764	191.068	141.622	-1.05119	0.340079	-3.09102	0.00199469	0.0320344
Airn	LTHSC_IL-4c	LTHSC_Sal	107.298	221.727	164.512	-1.04639	0.303544	-3.44723	0.000566364	0.0132158
Zfp263	LTHSC_IL-4c	LTHSC_Sal	884.188	1824.06	1354.13	-1.04445	0.243865	-4.28	1.8447e-05	0.000848303
Fggy	LTHSC_IL-4c	LTHSC_Sal	885.527	1824.72	1355.12	-1.04262	0.249183	-4.18417	2.86204e-05	0.0012257
Adi1	LTHSC_IL-4c	LTHSC_Sal	2246.23	4610	3428.12	-1.03709	0.251583	-4.12227	3.75153e-05	0.00154079
Gstm1	LTHSC_IL-4c	LTHSC_Sal	17856.9	36514	27185.5	-1.03195	0.2278	-4.53	5.9e-06	0.000329524
Gm6710	LTHSC_IL-4c	LTHSC_Sal	166.429	340.381	253.405	-1.03116	0.292285	-3.52792	0.000418844	0.0106352
Aldh6a1	LTHSC_IL-4c	LTHSC_Sal	591.24	1206.61	898.924	-1.02864	0.200653	-5.13	2.95e-07	2.49303e-05
Ess2	LTHSC_IL-4c	LTHSC_Sal	203.359	415.072	309.216	-1.02789	0.327755	-3.13615	0.00171179	0.0291411
Zfp39	LTHSC_IL-4c	LTHSC_Sal	230.174	469.049	349.612	-1.02585	0.327281	-3.13446	0.00172171	0.0292769
Prmt1	LTHSC_IL-4c	LTHSC_Sal	734.613	1494.83	1114.72	-1.02456	0.330528	-3.09976	0.00193678	0.031305
Gmpr2	LTHSC_IL-4c	LTHSC_Sal	984.504	2000.84	1492.67	-1.02287	0.330884	-3.09133	0.00199264	0.0320344
Serpinb8	LTHSC_IL-4c	LTHSC_Sal	320.652	651.231	485.942	-1.0221	0.215565	-4.74	2.1214e-06	0.000139253
Arsk	LTHSC_IL-4c	LTHSC_Sal	639.756	1298.36	969.057	-1.02088	0.267256	-3.81985	0.000133533	0.00428426
Ice2	LTHSC_IL-4c	LTHSC_Sal	500.604	1015.89	758.247	-1.02061	0.324475	-3.14543	0.00165841	0.0286214
Gimap1	LTHSC_IL-4c	LTHSC_Sal	971.244	1960.67	1465.96	-1.01307	0.304444	-3.3276	0.00087599	0.0181877
Coq8a	LTHSC_IL-4c	LTHSC_Sal	629.533	1269	949.266	-1.0109	0.22631	-4.47	7.93743e-06	0.000421609
Zc2hc1a	LTHSC_IL-4c	LTHSC_Sal	501.577	1006.9	754.239	-1.00519	0.308958	-3.25346	0.00114007	0.021887
Obscn	LTHSC_IL-4c	LTHSC_Sal	546.089	1093.08	819.586	-1.00099	0.310825	-3.22042	0.00128001	0.0240213
